# Supplementary material for: Identification of Viruses Infecting Oats in Korea by Metatranscriptomics
Source: Plants (Basel). 2022 Jan 19;11(3):256. doi: 10.3390/plants11030256 (PMC8839655; doi:10.3390/plants11030256)
Supplement: Supplementary file 1 [file plants-11-00256-s001.zip › Table S1.xlsx]

## Sheet: YP_BYDV-PAV
Single nucleotide polymorphism of BYDV-YP-PAV
Name	Minimum	Maximum	Length	Change	Coverage	Polymorphism Type	Variant Frequency	Variant P-Value (approximate)	Reference Frequency
A	5646	5646	1	R -> A	300	SNP	0.947	0
T	5570	5570	1	A -> T	3489	SNP (transversion)	0.91	0	0.082
G	5520	5520	1	A -> G	10043	SNP (transition)	0.418	0	0.579
	5503	5504	2	#NAME?	11088 -> 11108	Deletion	0.406	0
G	5456	5456	1	A -> G	11324	SNP (transition)	0.407	0	0.592
AC	5400	5401	2	GT -> AC	9986 -> 10099	Substitution	0.992	0
A	5398	5398	1	T -> A	10076	SNP (transversion)	0.984	0	0.001
GG	5395	5396	2	AA -> GG	10894 -> 11095	Substitution	0.989	0
A	5394	5394	1	T -> A	11110	SNP (transversion)	0.592	0	0.001
G	5394	5394	1	T -> G	11110	SNP (transversion)	0.406	0	0.001
A	5390	5390	1	G -> A	10992	SNP (transition)	0.907	0	0.091
A	5376	5376	1	G -> A	11528	SNP (transition)	0.385	0	0.611
T	5370	5370	1	A -> T	11732	SNP (transversion)	0.911	0	0.001
G	5281	5281	1	A -> G	10514	SNP (transition)	0.996	0	0.002
A	5256	5256	1	G -> A	10183	SNP (transition)	0.992	0	0.003
C	5249	5249	1	T -> C	9523	SNP (transition)	0.997	0	0.001
T	5210	5210	1	C -> T	7599	SNP (transition)	0.996	0	0.002
G	5161	5161	1	A -> G	6990	SNP (transition)	0.997	0	0.001
C	5159	5159	1	T -> C	6882	SNP (transition)	0.987	0	0.011
A	5144	5144	1	T -> A	6792	SNP (transversion)	0.985	0	0.001
T	5126	5126	1	A -> T	7201	SNP (transversion)	0.994	0	0.003
T	5119	5119	1	C -> T	7264	SNP (transition)	0.977	0	0.019
A	5105	5105	1	G -> A	7224	SNP (transition)	0.984	0	0.012
T	5093	5093	1	C -> T	7147	SNP (transition)	0.563	0	0.433
A	5080	5079	0	(A)5 -> (A)6	s	Insertion (tandem repeat)	0.593	0
AC	5072	5073	2	CT -> AC	8134 -> 8165	Substitution	0.986	0
	5048	5048	1	(A)5 -> (A)4	7533	Deletion (tandem repeat)	0.999	0
T	5024	5024	1	C -> T	7767	SNP (transition)	0.979	0	0.014
C	5021	5021	1	T -> C	7826	SNP (transition)	0.924	0	0.074
G	5019	5019	1	C -> G	8021	SNP (transversion)	0.548	0	0.424
C	5017	5017	1	T -> C	8297	SNP (transition)	0.995	0	0.002
T	5012	5012	1	C -> T	8620	SNP (transition)	0.897	0	0.098
A	4997	4997	1	G -> A	8969	SNP (transition)	0.914	0	0.078
C	4996	4996	1	T -> C	8983	SNP (transition)	0.558	0	0.438
T	4990	4990	1	C -> T	9084	SNP (transition)	0.556	0	0.44
T	4984	4984	1	G -> T	8817	SNP (transversion)	0.56	0	0.437
C	4964	4964	1	T -> C	9402	SNP (transition)	0.377	0	0.62
T	4955	4955	1	C -> T	9687	SNP (transition)	0.4	0	0.597
C	4949	4949	1	Y -> C	10007	SNP	0.995	0
T	4919	4919	1	G -> T	10034	SNP (transversion)	0.475	0	0.524
C	4896	4896	1	T -> C	10323	SNP (transition)	0.711	0	0.271
T	4880	4880	1	C -> T	10033	SNP (transition)	0.996	0	0.001
GACTGGAAGGTG	4876	4876	1	A -> GACTGGAAGGTG	9452 -> 9501	Insertion	0.254	0
A	4864	4864	1	R -> A	9204	SNP	0.471	0
G	4864	4864	1	R -> G	9204	SNP	0.528	0
T	4857	4857	1	A -> T	8961	SNP (transversion)	0.3	0	0.697
T	4813	4813	1	C -> T	8318	SNP (transition)	0.544	0	0.451
A	4800	4800	1	G -> A	8216	SNP (transition)	0.994	0	0.003
A	4785	4785	1	G -> A	8530	SNP (transition)	0.929	0	0.068
T	4779	4779	1	A -> T	8689	SNP (transversion)	0.376	0	0.622
T	4773	4773	1	C -> T	8919	SNP (transition)	0.624	0	0.322
G	4760	4760	1	A -> G	9189	SNP (transition)	0.356	0	0.642
A	4758	4758	1	G -> A	9193	SNP (transition)	0.961	0	0.036
C	4712	4712	1	T -> C	9081	SNP (transition)	0.34	0	0.658
A	4683	4683	1	T -> A	9069	SNP (transversion)	0.995	0	0.001
T	4677	4677	1	C -> T	9705	SNP (transition)	0.298	0	0.699
A	4665	4665	1	G -> A	9085	SNP (transition)	0.953	0	0.044
A	4647	4647	1	C -> A	8988	SNP (transversion)	0.691	0	0.306
A	4645	4645	1	T -> A	8694	SNP (transversion)	0.304	0	0.692
G	4640	4640	1	A -> G	8475	SNP (transition)	0.325	0	0.672
T	4638	4638	1	C -> T	8513	SNP (transition)	0.624	0	0.373
A	4622	4622	1	G -> A	8658	SNP (transition)	0.991	0	0.006
GC	4608	4609	2	AT -> GC	8837 -> 8840	Substitution	0.951	0
G	4599	4599	1	A -> G	10072	SNP (transition)	0.995	0	0.004
A	4596	4596	1	W -> A	10225	SNP	0.351	0
T	4596	4596	1	W -> T	10225	SNP	0.647	0
G	4581	4581	1	A -> G	10052	SNP (transition)	0.35	0	0.648
A	4566	4566	1	T -> A	10939	SNP (transversion)	0.996	0	0.0005
A	4557	4557	1	G -> A	11158	SNP (transition)	0.996	0	0.001
G	4551	4551	1	A -> G	11313	SNP (transition)	0.61	0	0.387
C	4533	4533	1	A -> C	10254	SNP (transversion)	0.367	0	0.0005
T	4533	4533	1	A -> T	10254	SNP (transversion)	0.63	0	0.0005
G	4521	4521	1	A -> G	9433	SNP (transition)	0.997	0	0.001
G	4496	4496	1	A -> G	10051	SNP (transition)	0.996	0	0.001
G	4491	4491	1	A -> G	10296	SNP (transition)	0.361	0	0.636
G	4487	4487	1	A -> G	10317	SNP (transition)	0.953	0	0.044
C	4467	4467	1	G -> C	10645	SNP (transversion)	0.354	0	0.602
T	4453	4453	1	C -> T	10502	SNP (transition)	0.355	0	0.643
T	4443	4443	1	C -> T	9712	SNP (transition)	0.996	0	0.001
A	4407	4407	1	C -> A	9676	SNP (transversion)	0.544	0	0.361
A	4386	4386	1	G -> A	9508	SNP (transition)	0.532	0	0.467
A	4385	4385	1	T -> A	9417	SNP (transversion)	0.997	0	0.001
A	4374	4374	1	T -> A	10307	SNP (transversion)	0.326	0	0.672
T	4369	4369	1	C -> T	10428	SNP (transition)	0.406	0	0.592
T	4368	4368	1	A -> T	10441	SNP (transversion)	0.32	0	0.678
T	4328	4328	1	C -> T	9129	SNP (transition)	0.577	0	0.322
A	4315	4315	1	G -> A	8531	SNP (transition)	0.315	0	0.682
G	4309	4309	1	A -> G	8567	SNP (transition)	0.318	0	0.68
T	4293	4293	1	C -> T	8466	SNP (transition)	0.323	0	0.604
T	4284	4284	1	C -> T	8636	SNP (transition)	0.368	0	0.63
G	4272	4272	1	A -> G	9097	SNP (transition)	0.982	0	0.002
T	4243	4243	1	C -> T	8623	SNP (transition)	0.35	0	0.645
A	4216	4216	1	G -> A	9732	SNP (transition)	0.315	0	0.682
T	4212	4212	1	C -> T	9789	SNP (transition)	0.868	0	0.129
G	4149	4149	1	A -> G	13633	SNP (transition)	0.252	0	0.743
T	4137	4137	1	C -> T	14929	SNP (transition)	0.278	0	0.72
C	4122	4122	1	T -> C	15531	SNP (transition)	0.275	0	0.724
T	4119	4119	1	A -> T	15645	SNP (transversion)	0.389	0	0.458
G	4101	4101	1	A -> G	16588	SNP (transition)	0.288	0	0.709
A	4095	4095	1	T -> A	18411	SNP (transversion)	0.295	0	0.702
G	4071	4071	1	C -> G	17349	SNP (transversion)	0.294	0	0.704
C	4068	4068	1	T -> C	17216	SNP (transition)	0.297	0	0.702
C	4062	4062	1	T -> C	17362	SNP (transition)	0.297	0	0.7
T	4056	4056	1	C -> T	16375	SNP (transition)	0.304	0	0.694
AA	4052	4053	2	CT -> AA	16319 -> 16331	Substitution	0.304	0
C	4050	4050	1	T -> C	16209	SNP (transition)	0.305	0	0.693
T	4047	4047	1	A -> T	16509	SNP (transversion)	0.308	0	0.69
TT	4044	4045	2	AA -> TT	16302 -> 16315	Substitution	30.6% -> 30.7%	0
G	4041	4041	1	A -> G	15800	SNP (transition)	0.309	0	0.689
A	4038	4038	1	G -> A	15795	SNP (transition)	0.31	0	0.687
C	4035	4035	1	T -> C	15777	SNP (transition)	0.311	0	0.688
A	4023	4023	1	G -> A	15422	SNP (transition)	0.417	0	0.278
T	4023	4023	1	G -> T	15422	SNP (transversion)	0.305	0	0.278
A	4020	4020	1	C -> A	15187	SNP (transversion)	0.298	0	0.7
A	4011	4011	1	G -> A	16618	SNP (transition)	0.997	0	0.002
T	3978	3978	1	C -> T	15600	SNP (transition)	0.718	0	0.28
T	3975	3975	1	G -> T	14971	SNP (transversion)	0.273	0	0.722
AC	3972	3973	2	GT -> AC	14705 -> 14830	Substitution	26.2% -> 26.7%	0
G	3969	3969	1	C -> G	14449	SNP (transversion)	0.258	0	0.738
A	3963	3963	1	G -> A	14347	SNP (transition)	0.73	0	0.267
C	3960	3960	1	T -> C	14468	SNP (transition)	0.997	0	0.001
A	3957	3957	1	C -> A	14988	SNP (transversion)	0.259	0	0.739
C	3942	3942	1	T -> C	13395	SNP (transition)	0.997	0	0.001
T	3927	3927	1	C -> T	13723	SNP (transition)	0.997	0	0.001
T	3921	3921	1	C -> T	13860	SNP (transition)	0.997	0	0.0004
C	3918	3918	1	T -> C	13966	SNP (transition)	0.456	0	0.325
T	3915	3915	1	C -> T	13797	SNP (transition)	0.657	0	0.338
T	3897	3897	1	A -> T	15299	SNP (transversion)	0.502	0	0.496
T	3894	3894	1	G -> T	15426	SNP (transversion)	0.995	0	0.004
T	3885	3885	1	C -> T	15625	SNP (transition)	0.798	0	0.199
C	3882	3882	1	A -> C	15860	SNP (transversion)	0.966	0	0.001
T	3879	3879	1	A -> T	15632	SNP (transversion)	0.795	0	0.203
C	3843	3843	1	T -> C	13982	SNP (transition)	0.696	0	0.298
C	3840	3840	1	T -> C	14562	SNP (transition)	0.807	0	0.191
T	3828	3828	1	A -> T	14609	SNP (transversion)	0.957	0	0.001
C	3825	3825	1	A -> C	14620	SNP (transversion)	0.998	0	0.001
A	3813	3813	1	C -> A	14438	SNP (transversion)	0.804	0	0.194
G	3810	3810	1	A -> G	14463	SNP (transition)	0.497	0	0.5
G	3801	3801	1	A -> G	15086	SNP (transition)	0.806	0	0.192
C	3786	3786	1	G -> C	14964	SNP (transversion)	0.328	0	0.002
T	3786	3786	1	G -> T	14964	SNP (transversion)	0.669	0	0.002
C	3783	3783	1	T -> C	14949	SNP (transition)	0.819	0	0.178
T	3759	3759	1	C -> T	12730	SNP (transition)	0.995	0	0.001
T	3750	3750	1	C -> T	12622	SNP (transition)	0.886	0	0.108
A	3744	3744	1	G -> A	12473	SNP (transition)	0.994	0	0.002
G	3741	3741	1	A -> G	11997	SNP (transition)	0.909	0	0.088
T	3735	3735	1	G -> T	12121	SNP (transversion)	0.994	0	0.003
T	3720	3720	1	C -> T	11242	SNP (transition)	0.402	0	0.595
T	3714	3714	1	C -> T	11441	SNP (transition)	0.942	0	0.055
T	3708	3708	1	C -> T	11525	SNP (transition)	0.996	0	0.001
C	3705	3705	1	T -> C	11221	SNP (transition)	0.995	0	0.001
T	3702	3702	1	C -> T	11002	SNP (transition)	0.956	0	0.041
A	3699	3699	1	G -> A	10628	SNP (transition)	0.995	0	0.001
G	3696	3696	1	A -> G	10570	SNP (transition)	0.96	0	0.0003
G	3693	3693	1	A -> G	10531	SNP (transition)	0.382	0	0.613
A	3687	3687	1	G -> A	9397	SNP (transition)	0.985	0	0.006
T	3675	3675	1	A -> T	9880	SNP (transversion)	0.992	0	0.003
G	3663	3663	1	A -> G	9600	SNP (transition)	0.403	0	0.004
T	3663	3663	1	A -> T	9600	SNP (transversion)	0.591	0	0.004
A	3657	3657	1	G -> A	9104	SNP (transition)	0.991	0	0.002
T	3645	3645	1	C -> T	7110	SNP (transition)	0.615	0	0.383
A	3636	3636	1	T -> A	6937	SNP (transversion)	0.996	0	0.0004
C	3633	3633	1	T -> C	6922	SNP (transition)	0.948	0	0.051
A	3621	3621	1	G -> A	7056	SNP (transition)	0.997	0	0.001
T	3615	3615	1	A -> T	7055	SNP (transversion)	0.997	0	0.0001
G	3612	3612	1	A -> G	7054	SNP (transition)	0.944	0	0.052
T	3600	3600	1	C -> T	6882	SNP (transition)	0.64	0	0.357
C	3597	3597	1	A -> C	7407	SNP (transversion)	0.997	0	0.001
A	3591	3591	1	C -> A	7397	SNP (transversion)	0.714	0	0.001
G	3591	3591	1	C -> G	7397	SNP (transversion)	0.284	0	0.001
C	3585	3585	1	T -> C	7336	SNP (transition)	0.342	0	0.655
C	3579	3579	1	T -> C	7572	SNP (transition)	0.997	0	0.0004
T	3567	3567	1	C -> T	7672	SNP (transition)	0.285	0	0.699
T	3564	3564	1	C -> T	7798	SNP (transition)	0.964	0	0.017
C	3563	3563	1	T -> C	7852	SNP (transition)	0.315	0	0.667
A	3549	3549	1	G -> A	9416	SNP (transition)	0.996	0	0.001
T	3543	3543	1	C -> T	9756	SNP (transition)	0.989	0	0.003
G	3525	3525	1	A -> G	9219	SNP (transition)	0.995	0	0.003
G	3514	3514	1	C -> G	9507	SNP (transversion)	0.607	0	0.392
C	3513	3513	1	A -> C	9685	SNP (transversion)	0.952	0	0.001
C	3510	3510	1	T -> C	9938	SNP (transition)	0.997	0	0.001
G	3508	3508	1	A -> G	10132	SNP (transition)	0.604	0	0.391
A	3501	3501	1	T -> A	10444	SNP (transversion)	0.996	0	0.0002
A	3483	3483	1	G -> A	11208	SNP (transition)	0.997	0	0.0004
T	3475	3475	1	C -> T	11248	SNP (transition)	0.355	0	0.643
A	3444	3444	1	G -> A	11182	SNP (transition)	0.372	0	0.626
T	3426	3426	1	C -> T	10969	SNP (transition)	0.997	0	0.001
C	3423	3423	1	T -> C	11023	SNP (transition)	0.996	0	0.001
T	3420	3420	1	C -> T	11016	SNP (transition)	0.421	0	0.576
A	3366	3366	1	G -> A	10724	SNP (transition)	0.996	0	0.001
T	3333	3333	1	C -> T	10274	SNP (transition)	0.947	0	0.001
A	3327	3327	1	G -> A	10340	SNP (transition)	0.922	0	0.075
G	3324	3324	1	A -> G	10377	SNP (transition)	0.995	0	0.002
A	3321	3321	1	C -> A	10071	SNP (transversion)	0.998	0	0.001
GT	3318	3319	2	AG -> GT	10250 -> 10410	Substitution	89.2% -> 89.9%	0
C	3316	3316	1	A -> C	10500	SNP (transversion)	0.998	0	0.001
C	3311	3311	1	T -> C	10630	SNP (transition)	0.997	0	0.001
A	3310	3310	1	G -> A	10633	SNP (transition)	0.877	0	0.001
C	3306	3306	1	A -> C	10867	SNP (transversion)	0.867	0	0.129
A	3296	3296	1	G -> A	11717	SNP (transition)	0.996	0	0.001
C	3288	3288	1	A -> C	12513	SNP (transversion)	0.997	0	0.001
T	3272	3272	1	A -> T	13363	SNP (transversion)	0.268	0	0.73
G	3252	3252	1	A -> G	14317	SNP (transition)	0.997	0	0.001
T	3244	3244	1	G -> T	14327	SNP (transversion)	0.32	0	0.677
G	3234	3234	1	A -> G	14706	SNP (transition)	0.662	0	0.336
G	3225	3225	1	C -> G	14749	SNP (transversion)	0.344	0	0.656
A	3216	3216	1	C -> A	14980	SNP (transversion)	0.64	0	0.001
G	3216	3216	1	C -> G	14980	SNP (transversion)	0.358	0	0.001
T	3214	3214	1	G -> T	14991	SNP (transversion)	0.355	0	0.644
C	3207	3207	1	A -> C	14501	SNP (transversion)	0.998	0	0.001
GAA	3191	3193	3	AGT -> GAA	14692 -> 14965	Substitution	37.8% -> 38.0%	0
A	3180	3180	1	T -> A	14894	SNP (transversion)	0.629	0	0.001
C	3180	3180	1	T -> C	14894	SNP (transition)	0.368	0	0.001
AA	3178	3179	2	CG -> AA	14986 -> 15037	Substitution	36.3% -> 36.4%	0
T	3169	3169	1	A -> T	15015	SNP (transversion)	0.357	0	0.64
AA	3157	3158	2	CG -> AA	14921 -> 14993	Substitution	0.351	0
T	3156	3156	1	C -> T	15181	SNP (transition)	0.603	0	0.394
C	3144	3144	1	T -> C	15254	SNP (transition)	0.639	0	0.359
G	3139	3139	1	A -> G	14617	SNP (transition)	0.369	0	0.629
G	3127	3127	1	C -> G	14426	SNP (transversion)	0.357	0	0.641
T	3109	3109	1	C -> T	13538	SNP (transition)	0.351	0	0.647
GA	3106	3107	2	AG -> GA	13281 -> 13459	Substitution	0.351	0
T	3102	3102	1	C -> T	13139	SNP (transition)	0.343	0	0.655
ATCC	3088	3091	4	GCAA -> ATCC	12146 -> 12539	Substitution	33.1% -> 33.9%	0
C	3081	3081	1	T -> C	12660	SNP (transition)	0.998	0	0.001
G	3072	3072	1	A -> G	13477	SNP (transition)	0.341	0	0.656
T	3060	3060	1	C -> T	13073	SNP (transition)	0.654	0	0.344
G	3037	3037	1	A -> G	11854	SNP (transition)	0.348	0	0.649
C	3031	3031	1	G -> C	12829	SNP (transversion)	0.337	0	0.661
A	3029	3029	1	C -> A	12626	SNP (transversion)	0.34	0	0.658
G	3022	3022	1	A -> G	12799	SNP (transition)	0.337	0	0.661
T	3013	3013	1	C -> T	12079	SNP (transition)	0.338	0	0.66
GG	3010	3011	2	AA -> GG	11993 -> 12066	Substitution	0.339	0
C	3007	3007	1	G -> C	12669	SNP (transversion)	0.338	0	0.637
A	3004	3004	1	G -> A	13191	SNP (transition)	0.351	0	0.645
A	3001	3001	1	G -> A	12777	SNP (transition)	0.292	0	0.705
G	2998	2998	1	A -> G	12553	SNP (transition)	0.273	0	0.71
GCAA	2992	2995	4	AAGG -> GCAA	12442 -> 12886	Substitution	26.1% -> 26.7%	0
A	2986	2986	1	C -> A	12726	SNP (transversion)	0.32	0	0.677
C	2984	2984	1	G -> C	12300	SNP (transversion)	0.321	0	0.677
A	2962	2962	1	G -> A	12041	SNP (transition)	0.311	0	0.687
G	2952	2952	1	A -> G	12084	SNP (transition)	0.32	0	0.678
A	2929	2929	1	G -> A	11442	SNP (transition)	0.301	0	0.697
G	2926	2926	1	A -> G	11172	SNP (transition)	0.301	0	0.697
C	2923	2923	1	A -> C	11106	SNP (transversion)	0.282	0	0.716
T	2789	2789	1	A -> T	12270	SNP (transversion)	0.997	0	0.001
C	2782	2782	1	T -> C	12405	SNP (transition)	0.25	0	0.745
C	2780	2780	1	A -> C	12266	SNP (transversion)	0.255	0	0.743
T	2777	2777	1	C -> T	12435	SNP (transition)	0.958	0	0.037
C	2759	2759	1	T -> C	12055	SNP (transition)	0.323	0	0.674
A	2750	2750	1	G -> A	11845	SNP (transition)	0.995	0	0.002
C	2731	2731	1	A -> C	13975	SNP (transversion)	0.357	0	0.24
G	2731	2731	1	A -> G	13975	SNP (transition)	0.401	0	0.24
G	2728	2728	1	A -> G	14649	SNP (transition)	0.362	0	0.636
A	2723	2723	1	C -> A	15427	SNP (transversion)	0.345	0	0.654
G	2719	2719	1	A -> G	15117	SNP (transition)	0.351	0	0.648
T	2713	2713	1	A -> T	14831	SNP (transversion)	0.355	0	0.643
C	2707	2707	1	T -> C	15161	SNP (transition)	0.352	0	0.645
C	2704	2704	1	G -> C	15496	SNP (transversion)	0.353	0	0.62
C	2701	2701	1	A -> C	15854	SNP (transversion)	0.357	0	0.642
AT	2680	2681	2	GA -> AT	16305 -> 16308	Substitution	35.4% -> 35.5%	0
T	2668	2668	1	C -> T	16708	SNP (transition)	0.75	0	0.246
A	2665	2665	1	G -> A	17172	SNP (transition)	0.355	0	0.643
AA	2639	2640	2	GG -> AA	15904 -> 15916	Substitution	0.328	0
T	2620	2620	1	C -> T	15530	SNP (transition)	0.302	0	0.696
C	2618	2618	1	A -> C	15546	SNP (transversion)	0.302	0	0.696
A	2614	2614	1	G -> A	16020	SNP (transition)	0.285	0	0.713
T	2611	2611	1	A -> T	15599	SNP (transversion)	0.282	0	0.715
T	2593	2593	1	C -> T	16201	SNP (transition)	0.264	0	0.734
T	2581	2581	1	C -> T	14607	SNP (transition)	0.277	0	0.721
A	2578	2578	1	C -> A	13278	SNP (transversion)	0.255	0	0.743
C	2570	2570	1	A -> C	12322	SNP (transversion)	0.27	0	0.729
A	2568	2568	1	G -> A	12790	SNP (transition)	0.273	0	0.726
TG	2563	2564	2	CC -> TG	12697 -> 12984	Substitution	27.0% -> 27.5%	0
C	2562	2562	1	A -> C	13073	SNP (transversion)	0.272	0	0.281
G	2562	2562	1	A -> G	13073	SNP (transition)	0.446	0	0.281
C	2560	2560	1	A -> C	12993	SNP (transversion)	0.275	0	0.723
G	2548	2548	1	A -> G	12840	SNP (transition)	0.273	0	0.725
G	2545	2545	1	T -> G	12736	SNP (transversion)	0.275	0	0.723
G	2543	2543	1	A -> G	12640	SNP (transition)	0.272	0	0.726
C	2542	2542	1	T -> C	12555	SNP (transition)	0.548	0	0.451
T	2541	2541	1	A -> T	12493	SNP (transversion)	0.271	0	0.728
T	2524	2524	1	A -> T	11712	SNP (transversion)	0.265	0	0.732
C	2521	2521	1	A -> C	11575	SNP (transversion)	0.265	0	0.731
C	2519	2519	1	A -> C	12280	SNP (transversion)	0.258	0	0.74
A	2518	2518	1	G -> A	12461	SNP (transition)	0.387	0	0.612
A	2503	2503	1	G -> A	12654	SNP (transition)	0.273	0	0.725
T	2497	2497	1	C -> T	12697	SNP (transition)	0.68	0	0.318
C	2488	2488	1	T -> C	13259	SNP (transition)	0.963	0	0.034
A	2484	2484	1	T -> A	13145	SNP (transversion)	0.287	0	0.71
A	2473	2473	1	G -> A	15363	SNP (transition)	0.318	0	0.68
A	2467	2467	1	G -> A	15495	SNP (transition)	0.65	0	0.348
C	2449	2449	1	T -> C	14661	SNP (transition)	0.325	0	0.673
G	2446	2446	1	A -> G	14364	SNP (transition)	0.324	0	0.675
CCG	2437	2439	3	TAA -> CCG	14209 -> 14244	Substitution	31.5% -> 31.7%	0
C	2431	2431	1	T -> C	14007	SNP (transition)	0.307	0	0.691
C	2425	2425	1	T -> C	13856	SNP (transition)	0.303	0	0.696
T	2413	2413	1	A -> T	13959	SNP (transversion)	0.265	0	0.491
G	2410	2410	1	T -> G	14210	SNP (transversion)	0.253	0	0.739
T	2404	2404	1	C -> T	14122	SNP (transition)	0.471	0	0.286
T	2396	2396	1	C -> T	13540	SNP (transition)	0.738	0	0.259
T	2395	2395	1	C -> T	13482	SNP (transition)	0.967	0	0.029
C	2383	2383	1	T -> C	13512	SNP (transition)	0.492	0	0.299
C	2380	2380	1	T -> C	13450	SNP (transition)	0.275	0	0.722
T	2347	2347	1	C -> T	12201	SNP (transition)	0.529	0	0.469
C	2323	2323	1	T -> C	10790	SNP (transition)	0.957	0	0.042
C	2308	2308	1	T -> C	11054	SNP (transition)	0.599	0	0.4
T	2305	2305	1	C -> T	11252	SNP (transition)	0.359	0	0.639
A	2239	2239	1	G -> A	10271	SNP (transition)	0.95	0	0.048
C	2227	2227	1	T -> C	9682	SNP (transition)	0.334	0	0.664
A	2192	2192	1	C -> A	9703	SNP (transversion)	0.405	0	0.594
T	2188	2188	1	C -> T	9529	SNP (transition)	0.281	0	0.717
G	2149	2149	1	A -> G	8169	SNP (transition)	0.263	0	0.735
A	2146	2146	1	T -> A	8253	SNP (transversion)	0.271	0	0.725
A	2140	2140	1	C -> A	8179	SNP (transversion)	0.279	0	0.717
T	2128	2128	1	C -> T	7984	SNP (transition)	0.312	0	0.684
T	2125	2125	1	C -> T	7952	SNP (transition)	0.318	0	0.679
T	2119	2119	1	C -> T	9010	SNP (transition)	0.331	0	0.667
C	2116	2116	1	Y -> C	8985	SNP	0.997	0
A	2110	2110	1	T -> A	9238	SNP (transversion)	0.407	0	0.25
G	2110	2110	1	T -> G	9238	SNP (transversion)	0.342	0	0.25
A	2104	2104	1	T -> A	9913	SNP (transversion)	0.364	0	0.633
T	2083	2083	1	C -> T	9994	SNP (transition)	0.363	0	0.635
T	2077	2077	1	A -> T	9891	SNP (transversion)	0.364	0	0.635
C	2074	2074	1	T -> C	9753	SNP (transition)	0.638	0	0.36
T	2062	2062	1	C -> T	9205	SNP (transition)	0.316	0	0.683
C	2056	2056	1	A -> C	9048	SNP (transversion)	0.304	0	0.693
C	2047	2047	1	T -> C	8964	SNP (transition)	0.286	0	0.711
G	1978	1978	1	A -> G	10931	SNP (transition)	0.703	0	0.294
T	1945	1945	1	C -> T	9551	SNP (transition)	0.994	0	0.004
C	1930	1930	1	T -> C	11259	SNP (transition)	0.748	0	0.246
C	1915	1915	1	A -> C	12879	SNP (transversion)	0.266	0	0.731
T	1912	1912	1	C -> T	13019	SNP (transition)	0.266	0	0.733
T	1909	1909	1	C -> T	13077	SNP (transition)	0.271	0	0.726
A	1906	1906	1	G -> A	13252	SNP (transition)	0.688	0	0.034
C	1906	1906	1	G -> C	13252	SNP (transversion)	0.278	0	0.034
T	1861	1861	1	C -> T	13709	SNP (transition)	0.661	0	0.338
T	1837	1837	1	G -> T	13999	SNP (transversion)	0.34	0	0.659
T	1828	1828	1	C -> T	13892	SNP (transition)	0.343	0	0.655
T	1825	1825	1	C -> T	13833	SNP (transition)	0.344	0	0.654
CA	1818	1819	2	GC -> CA	14551 -> 14569	Substitution	0.342	0
GT	1797	1798	2	AG -> GT	13814 -> 13850	Substitution	35.4% -> 35.5%	0
C	1783	1783	1	A -> C	12536	SNP (transversion)	0.371	0	0.627
CC	1776	1777	2	AA -> CC	11372 -> 11392	Substitution	37.0% -> 37.1%	0
C	1774	1774	1	T -> C	11309	SNP (transition)	0.626	0	0.372
G	1770	1770	1	A -> G	11066	SNP (transition)	0.382	0	0.616
T	1762	1762	1	C -> T	9862	SNP (transition)	0.856	0	0.141
A	1759	1759	1	T -> A	9980	SNP (transversion)	0.362	0	0.635
T	1738	1738	1	C -> T	8663	SNP (transition)	0.996	0	0.001
A	1733	1733	1	G -> A	8172	SNP (transition)	0.354	0	0.644
G	1730	1730	1	A -> G	7888	SNP (transition)	0.362	0	0.636
T	1726	1726	1	C -> T	7997	SNP (transition)	0.363	0	0.634
C	1723	1723	1	T -> C	7891	SNP (transition)	0.776	0	0.219
T	1720	1720	1	C -> T	8066	SNP (transition)	0.363	0	0.635
T	1672	1672	1	C -> T	8966	SNP (transition)	0.997	0	0.001
T	1669	1669	1	C -> T	8370	SNP (transition)	0.449	0	0.549
T	1660	1660	1	C -> T	8200	SNP (transition)	0.676	0	0.322
TC	1658	1659	2	AG -> TC	8135 -> 8199	Substitution	31.8% -> 32.0%	0
CC	1642	1643	2	AT -> CC	8715 -> 8764	Substitution	26.2% -> 26.4%	0
A	1570	1570	1	T -> A	8908	SNP (transversion)	0.389	0	0.609
C	1564	1564	1	T -> C	8551	SNP (transition)	0.294	0	0.615
A	1559	1559	1	G -> A	8797	SNP (transition)	0.3	0	0.697
AA	1554	1555	2	GG -> AA	8753 -> 8757	Substitution	92.2% -> 92.3%	0
C	1549	1549	1	A -> C	8855	SNP (transversion)	0.998	0	0.001
T	1540	1540	1	C -> T	8716	SNP (transition)	0.587	0	0.411
T	1501	1501	1	C -> T	8800	SNP (transition)	0.996	0	0.001
A	1473	1473	1	G -> A	8725	SNP (transition)	0.997	0	0.001
T	1435	1435	1	C -> T	8780	SNP (transition)	0.311	0	0.686
G	1426	1426	1	A -> G	8886	SNP (transition)	0.966	0	0.03
G	1410	1410	1	A -> G	10224	SNP (transition)	0.286	0	0.711
T	1402	1402	1	A -> T	10909	SNP (transversion)	0.925	0	0.028
G	1339	1339	1	A -> G	10818	SNP (transition)	0.78	0	0.219
C	1330	1330	1	T -> C	10806	SNP (transition)	0.997	0	0.001
A	1318	1318	1	C -> A	11480	SNP (transversion)	0.261	0	0.738
C	1315	1315	1	T -> C	11579	SNP (transition)	0.487	0	0.512
T	1312	1312	1	A -> T	11578	SNP (transversion)	0.271	0	0.725
A	1306	1306	1	G -> A	12577	SNP (transition)	0.281	0	0.718
C	1297	1297	1	T -> C	12842	SNP (transition)	0.475	0	0.523
C	1294	1294	1	T -> C	12781	SNP (transition)	0.3	0	0.695
T	1288	1288	1	C -> T	13081	SNP (transition)	0.995	0	0.002
G	1282	1282	1	A -> G	13036	SNP (transition)	0.323	0	0.675
C	1278	1278	1	G -> C	13019	SNP (transversion)	0.32	0	0.677
AT	1269	1270	2	GA -> AT	12470 -> 12500	Substitution	32.6% -> 32.9%	0
A	1243	1243	1	G -> A	11589	SNP (transition)	0.351	0	0.646
A	1222	1222	1	T -> A	10355	SNP (transversion)	0.349	0	0.409
G	1216	1216	1	A -> G	10051	SNP (transition)	0.348	0	0.65
A	1213	1213	1	G -> A	9744	SNP (transition)	0.345	0	0.654
CT	1210	1211	2	GC -> CT	9580 -> 9653	Substitution	34.4% -> 34.7%	0
T	1207	1207	1	C -> T	9981	SNP (transition)	0.331	0	0.668
A	1199	1199	1	C -> A	9531	SNP (transversion)	0.3	0	0.229
T	1199	1199	1	C -> T	9531	SNP (transition)	0.47	0	0.229
T	1198	1198	1	C -> T	9522	SNP (transition)	0.3	0	0.698
A	1189	1189	1	G -> A	9002	SNP (transition)	0.286	0	0.712
C	1180	1180	1	T -> C	8604	SNP (transition)	0.268	0	0.727
A	1097	1097	1	G -> A	6121	SNP (transition)	0.308	0	0.669
A	1073	1073	1	G -> A	7285	SNP (transition)	0.996	0	0.001
C	1067	1067	1	T -> C	7295	SNP (transition)	0.953	0	0.044
G	1064	1064	1	A -> G	9109	SNP (transition)	0.659	0	0.338
C	1061	1061	1	T -> C	9155	SNP (transition)	0.306	0	0.692
G	1055	1055	1	A -> G	9128	SNP (transition)	0.317	0	0.681
A	1022	1022	1	G -> A	9444	SNP (transition)	0.995	0	0.002
G	998	998	1	A -> G	9777	SNP (transition)	0.997	0	0.0001
T	995	995	1	C -> T	9822	SNP (transition)	0.998	0	0.001
T	959	959	1	G -> T	11198	SNP (transversion)	0.997	0	0.001
C	951	951	1	T -> C	11130	SNP (transition)	0.998	0	0.0004
T	921	921	1	C -> T	10470	SNP (transition)	0.607	0	0.39
T	899	899	1	C -> T	9707	SNP (transition)	0.636	0	0.362
G	878	878	1	A -> G	10457	SNP (transition)	0.364	0	0.634
C	869	869	1	T -> C	10446	SNP (transition)	0.997	0	0.0005
C	860	860	1	T -> C	10164	SNP (transition)	0.998	0	0.001
G	857	857	1	A -> G	9689	SNP (transition)	0.995	0	0.001
G	840	840	1	A -> G	9191	SNP (transition)	0.35	0	0.648
A	836	836	1	G -> A	9212	SNP (transition)	0.995	0	0.001
A	808	808	1	G -> A	9396	SNP (transition)	0.996	0	0.002
A	791	791	1	G -> A	8775	SNP (transition)	0.592	0	0.406
C	755	755	1	T -> C	8952	SNP (transition)	0.996	0	0.001
T	728	728	1	C -> T	8677	SNP (transition)	0.936	0	0.06
T	722	722	1	C -> T	9094	SNP (transition)	0.571	0	0.427
G	716	716	1	A -> G	9023	SNP (transition)	0.371	0	0.628
T	707	707	1	C -> T	9063	SNP (transition)	0.994	0	0.002
T	683	683	1	C -> T	9675	SNP (transition)	0.995	0	0.003
G	679	679	1	A -> G	9985	SNP (transition)	0.45	0	0.545
A	659	659	1	G -> A	10308	SNP (transition)	0.554	0	0.444
T	651	651	1	C -> T	10208	SNP (transition)	0.993	0	0.002
T	647	647	1	C -> T	10251	SNP (transition)	0.559	0	0.438
A	557	557	1	G -> A	9196	SNP (transition)	0.404	0	0.592
G	554	554	1	A -> G	9968	SNP (transition)	0.947	0	0.051
G	551	551	1	A -> G	10019	SNP (transition)	0.947	0	0.049
G	548	548	1	A -> G	10070	SNP (transition)	0.95	0	0.048
CG	540	541	2	AA -> CG	9819 -> 9914	Substitution	41.0% -> 41.2%	0
G	539	539	1	A -> G	9778	SNP (transition)	0.459	0	0.537
T	527	527	1	C -> T	9031	SNP (transition)	0.951	0	0.044
T	520	520	1	C -> T	8966	SNP (transition)	0.991	0	0.004
G	377	377	1	A -> G	11113	SNP (transition)	0.465	0	0.529
A	362	362	1	G -> A	14767	SNP (transition)	0.47	0	0.527
C	344	344	1	T -> C	15392	SNP (transition)	0.464	0	0.533
C	278	278	1	T -> C	18524	SNP (transition)	0.281	0	0.718
C	260	260	1	T -> C	19262	SNP (transition)	0.357	0	0.642
T	257	257	1	A -> T	19205	SNP (transversion)	0.306	0	0.692
A	248	248	1	G -> A	17580	SNP (transition)	0.272	0	0.727
A	240	240	1	C -> A	17543	SNP (transversion)	0.26	0	0.738
C	236	236	1	T -> C	17494	SNP (transition)	0.277	0	0.721
C	230	230	1	T -> C	16731	SNP (transition)	0.257	0	0.741
G	218	218	1	A -> G	13422	SNP (transition)	0.672	0	0.325
G	215	215	1	A -> G	12265	SNP (transition)	0.483	0	0.368
T	182	182	1	C -> T	9713	SNP (transition)	0.378	0	0.616
A	111	111	1	G -> A	7953	SNP (transition)	0.575	0	0.424
A	64	64	1	G -> A	5989	SNP (transition)	0.401	0	0.595
G	5	5	1	A -> G	129	SNP (transition)	0.651	7.9e-285	0.163
T	1	1	1	G -> T	129	SNP (transversion)	0.256	4.5e-92	0.581

## Sheet: SW_BYDV-PAV
Single nucleotide polymorphism of BYDV-SW-PAV
Name	Minimum	Maximum	Length	Change	Coverage	Polymorphism Type	Variant Frequency	Variant P-Value (approximate)	Reference Frequency
C	5700	5700	1	T -> C	407	SNP (transition)	0.803	0	0.027
C	5699	5699	1	T -> C	418	SNP (transition)	0.928	0	0.031
T	5690	5690	1	C -> T	449	SNP (transition)	0.686	0	0.151
A	5548	5548	1	C -> A	19785	SNP (transversion)	0.85	0	0.148
T	5524	5524	1	C -> T	20181	SNP (transition)	0.791	0	0.207
T	5516	5516	1	C -> T	19989	SNP (transition)	0.997	0	0.001
A	5455	5455	1	G -> A	19883	SNP (transition)	0.844	0	0.151
T	5300	5300	1	C -> T	17422	SNP (transition)	0.61	0	0.386
G	5298	5298	1	A -> G	17163	SNP (transition)	0.405	0	0.592
C	5222	5222	1	T -> C	14849	SNP (transition)	0.403	0	0.595
C	5057	5057	1	T -> C	13984	SNP (transition)	0.381	0	0.617
G	5035	5035	1	T -> G	14034	SNP (transversion)	0.995	0	0.002
T	4834	4834	1	C -> T	9486	SNP (transition)	0.99	0	0.006
T	4802	4802	1	C -> T	10920	SNP (transition)	0.745	0	0.252
A	4777	4777	1	G -> A	12264	SNP (transition)	0.457	0	0.48
T	4774	4774	1	C -> T	12105	SNP (transition)	0.606	0	0.391
C	4762	4762	1	A -> C	13373	SNP (transversion)	0.793	0	0.204
C	4757	4757	1	T -> C	13701	SNP (transition)	0.63	0	0.366
T	4738	4738	1	C -> T	15156	SNP (transition)	0.789	0	0.209
C	4719	4719	1	T -> C	14899	SNP (transition)	0.451	0	0.547
T	4708	4708	1	C -> T	14394	SNP (transition)	0.841	0	0.157
A	4705	4705	1	G -> A	14261	SNP (transition)	0.513	0	0.484
C	4579	4579	1	T -> C	14321	SNP (transition)	0.702	0	0.297
T	4543	4543	1	C -> T	16091	SNP (transition)	0.494	0	0.504
G	4542	4542	1	A -> G	16091	SNP (transition)	0.829	0	0.0003
A	4540	4540	1	T -> A	16169	SNP (transversion)	0.823	0	0.001
A	4510	4510	1	G -> A	16795	SNP (transition)	0.829	0	0.002
A	4483	4483	1	G -> A	15873	SNP (transition)	0.996	0	0.001
G	4468	4468	1	A -> G	16129	SNP (transition)	0.626	0	0.372
G	4441	4441	1	A -> G	15861	SNP (transition)	0.311	0	0.686
A	4420	4420	1	G -> A	14252	SNP (transition)	0.783	0	0.214
A	4416	4416	1	T -> A	13827	SNP (transversion)	0.994	0	0.001
A	4398	4398	1	G -> A	14283	SNP (transition)	0.996	0	0.001
C	4318	4318	1	T -> C	12145	SNP (transition)	0.376	0	0.62
G	4316	4316	1	A -> G	12185	SNP (transition)	0.408	0	0.59
T	4314	4314	1	C -> T	12162	SNP (transition)	0.997	0	0.0005
C	4309	4309	1	T -> C	12074	SNP (transition)	0.936	0	0.061
A	4300	4300	1	G -> A	12199	SNP (transition)	0.377	0	0.62
G	4291	4291	1	A -> G	12379	SNP (transition)	0.412	0	0.584
A	4201	4201	1	G -> A	15933	SNP (transition)	0.403	0	0.436
A	4174	4174	1	G -> A	15382	SNP (transition)	0.762	0	0.235
C	4156	4156	1	T -> C	15806	SNP (transition)	0.844	0	0.153
T	4153	4153	1	G -> T	15909	SNP (transversion)	0.79	0	0.155
T	4057	4057	1	C -> T	13307	SNP (transition)	0.993	0	0.002
A	4021	4021	1	G -> A	15379	SNP (transition)	0.46	0	0.538
C	4001	4001	1	T -> C	14223	SNP (transition)	0.463	0	0.534
T	3976	3976	1	C -> T	14001	SNP (transition)	0.305	0	0.693
T	3916	3916	1	C -> T	16700	SNP (transition)	0.276	0	0.722
G	3913	3913	1	A -> G	16716	SNP (transition)	0.28	0	0.717
G	3889	3889	1	A -> G	16246	SNP (transition)	0.996	0	0.001
T	3880	3880	1	C -> T	15362	SNP (transition)	0.779	0	0.219
T	3820	3820	1	G -> T	13280	SNP (transversion)	0.442	0	0.405
C	3814	3814	1	T -> C	12499	SNP (transition)	0.788	0	0.208
G	3805	3805	1	A -> G	12177	SNP (transition)	0.252	0	0.744
A	3775	3775	1	G -> A	9956	SNP (transition)	0.985	0	0.006
G	3762	3762	1	A -> G	9627	SNP (transition)	0.461	0	0.534
C	3748	3748	1	T -> C	9527	SNP (transition)	0.936	0	0.056
C	3742	3742	1	T -> C	9573	SNP (transition)	0.328	0	0.665
C	3667	3667	1	T -> C	10148	SNP (transition)	0.685	0	0.313
A	3655	3655	1	G -> A	11129	SNP (transition)	0.311	0	0.688
C	3598	3598	1	T -> C	12451	SNP (transition)	0.829	0	0.157
C	3553	3553	1	T -> C	14420	SNP (transition)	0.448	0	0.55
C	3484	3484	1	T -> C	16661	SNP (transition)	0.295	0	0.702
T	3469	3469	1	C -> T	16816	SNP (transition)	0.57	0	0.427
A	3446	3446	1	T -> A	16908	SNP (transversion)	0.893	0	0.001
C	3442	3442	1	T -> C	16483	SNP (transition)	0.432	0	0.565
C	3427	3427	1	T -> C	16740	SNP (transition)	0.998	0	0.001
A	3424	3424	1	G -> A	16904	SNP (transition)	0.296	0	0.702
A	3388	3388	1	G -> A	16686	SNP (transition)	0.58	0	0.419
A	3377	3377	1	G -> A	16730	SNP (transition)	0.392	0	0.607
T	3325	3325	1	C -> T	18715	SNP (transition)	0.997	0	0.001
T	3318	3318	1	A -> T	18495	SNP (transversion)	0.844	0	0.153
A	2980	2980	1	G -> A	11831	SNP (transition)	0.439	0	0.559
G	2955	2955	1	A -> G	11521	SNP (transition)	0.997	0	0.001
T	2871	2871	1	C -> T	10142	SNP (transition)	0.687	0	0.309
A	2850	2850	1	G -> A	9708	SNP (transition)	0.271	0	0.726
T	2847	2847	1	C -> T	9745	SNP (transition)	0.254	0	0.726
A	2840	2840	1	G -> A	10611	SNP (transition)	0.35	0	0.64
A	2838	2838	1	C -> A	10676	SNP (transversion)	0.278	0	0.712
C	2823	2823	1	T -> C	10807	SNP (transition)	0.485	0	0.512
T	2820	2820	1	C -> T	10627	SNP (transition)	0.994	0	0.002
A	2812	2812	1	G -> A	11755	SNP (transition)	0.32	0	0.677
C	2672	2672	1	T -> C	18091	SNP (transition)	0.423	0	0.573
A	2669	2669	1	G -> A	18456	SNP (transition)	0.857	0	0.141
T	2639	2639	1	C -> T	17986	SNP (transition)	0.432	0	0.567
T	2576	2576	1	A -> T	14164	SNP (transversion)	0.543	0	0.453
G	2486	2486	1	A -> G	14510	SNP (transition)	0.615	0	0.381
T	2429	2429	1	C -> T	16600	SNP (transition)	0.379	0	0.618
T	2375	2375	1	C -> T	14795	SNP (transition)	0.995	0	0.002
C	2340	2340	1	T -> C	14523	SNP (transition)	0.475	0	0.521
A	2321	2321	1	G -> A	14465	SNP (transition)	0.753	0	0.245
T	2312	2312	1	C -> T	14188	SNP (transition)	0.275	0	0.723
C	2303	2303	1	T -> C	15183	SNP (transition)	0.347	0	0.651
A	2266	2266	1	G -> A	16408	SNP (transition)	0.765	0	0.233
A	2246	2246	1	G -> A	16586	SNP (transition)	0.838	0	0.16
C	2240	2240	1	T -> C	16637	SNP (transition)	0.996	0	0.001
C	2234	2234	1	T -> C	16410	SNP (transition)	0.406	0	0.591
C	2201	2201	1	T -> C	16877	SNP (transition)	0.998	0	0.001
T	2195	2195	1	C -> T	16584	SNP (transition)	0.358	0	0.64
T	2159	2159	1	C -> T	13271	SNP (transition)	0.43	0	0.567
G	2108	2108	1	A -> G	12788	SNP (transition)	0.378	0	0.621
G	2090	2090	1	A -> G	12706	SNP (transition)	0.998	0	0.0004
C	2084	2084	1	T -> C	12734	SNP (transition)	0.334	0	0.664
T	2078	2078	1	C -> T	12554	SNP (transition)	0.331	0	0.668
A	2048	2048	1	T -> A	11163	SNP (transversion)	0.403	0	0.002
C	2048	2048	1	T -> C	11163	SNP (transition)	0.591	0	0.002
T	2036	2036	1	C -> T	12679	SNP (transition)	0.383	0	0.614
G	2018	2018	1	A -> G	14775	SNP (transition)	0.58	0	0.419
C	2015	2015	1	T -> C	14681	SNP (transition)	0.484	0	0.514
T	2012	2012	1	C -> T	14535	SNP (transition)	0.312	0	0.685
G	2003	2003	1	A -> G	14011	SNP (transition)	0.64	0	0.358
T	2000	2000	1	C -> T	13774	SNP (transition)	0.744	0	0.254
C	1997	1997	1	T -> C	13863	SNP (transition)	0.826	0	0.172
C	1992	1992	1	T -> C	13972	SNP (transition)	0.747	0	0.251
A	1970	1970	1	G -> A	12333	SNP (transition)	0.75	0	0.246
C	1924	1924	1	A -> C	13779	SNP (transversion)	0.26	0	0.737
A	1871	1871	1	T -> A	14270	SNP (transversion)	0.412	0	0.587
C	1835	1835	1	A -> C	15225	SNP (transversion)	0.781	0	0.001
T	1790	1790	1	A -> T	14300	SNP (transversion)	0.405	0	0.591
C	1781	1781	1	T -> C	13396	SNP (transition)	0.997	0	0.001
T	1766	1766	1	C -> T	11821	SNP (transition)	0.402	0	0.595
T	1733	1733	1	C -> T	9623	SNP (transition)	0.748	0	0.249
T	1727	1727	1	C -> T	9595	SNP (transition)	0.569	0	0.426
C	1679	1679	1	A -> C	11464	SNP (transversion)	0.919	0	0.079
T	1676	1676	1	C -> T	11544	SNP (transition)	0.996	0	0.001
C	1664	1664	1	T -> C	11109	SNP (transition)	0.697	0	0.3
C	1646	1646	1	T -> C	12188	SNP (transition)	0.997	0	0.001
A	1592	1592	1	G -> A	14585	SNP (transition)	0.451	0	0.547
T	1589	1589	1	C -> T	14748	SNP (transition)	0.751	0	0.247
A	1575	1575	1	T -> A	15771	SNP (transversion)	0.951	0	0.046
A	1568	1568	1	T -> A	15131	SNP (transversion)	0.863	0	0.001
C	1511	1511	1	T -> C	16081	SNP (transition)	0.848	0	0.148
A	1478	1478	1	G -> A	14294	SNP (transition)	0.996	0	0.001
A	1430	1430	1	G -> A	10773	SNP (transition)	0.995	0	0.002
A	1427	1427	1	G -> A	10507	SNP (transition)	0.416	0	0.58
A	1406	1406	1	G -> A	9905	SNP (transition)	0.451	0	0.545
T	1346	1346	1	C -> T	7532	SNP (transition)	0.305	0	0.689
T	1316	1316	1	C -> T	9280	SNP (transition)	0.412	0	0.581
T	1301	1301	1	A -> T	10664	SNP (transversion)	0.993	0	0.003
A	1286	1286	1	G -> A	11947	SNP (transition)	0.292	0	0.705
C	1268	1268	1	T -> C	11780	SNP (transition)	0.436	0	0.562
T	1152	1152	1	C -> T	9289	SNP (transition)	0.393	0	0.604
C	1149	1149	1	T -> C	9329	SNP (transition)	0.505	0	0.493
A	1047	1047	1	G -> A	12040	SNP (transition)	0.458	0	0.539
C	1035	1035	1	T -> C	12236	SNP (transition)	0.461	0	0.537
A	1020	1020	1	C -> A	12292	SNP (transversion)	0.362	0	0.541
T	1011	1011	1	C -> T	12414	SNP (transition)	0.841	0	0.156
T	945	945	1	C -> T	11784	SNP (transition)	0.459	0	0.54
C	939	939	1	A -> C	11582	SNP (transversion)	0.403	0	0.595
T	933	933	1	C -> T	11835	SNP (transition)	0.279	0	0.718
T	921	921	1	C -> T	11432	SNP (transition)	0.252	0	0.744
A	918	918	1	G -> A	10772	SNP (transition)	0.995	0	0.002
C	885	885	1	T -> C	11795	SNP (transition)	0.282	0	0.715
C	876	876	1	T -> C	12138	SNP (transition)	0.275	0	0.722
G	864	864	1	A -> G	12357	SNP (transition)	0.361	0	0.636
C	861	861	1	G -> C	11940	SNP (transversion)	0.488	0	0.508
G	852	852	1	A -> G	12698	SNP (transition)	0.468	0	0.53
T	843	843	1	C -> T	11389	SNP (transition)	0.265	0	0.733
C	831	831	1	T -> C	11662	SNP (transition)	0.454	0	0.542
G	822	822	1	A -> G	12223	SNP (transition)	0.435	0	0.559
G	819	819	1	A -> G	12601	SNP (transition)	0.444	0	0.554
A	801	801	1	G -> A	14262	SNP (transition)	0.266	0	0.732
C	789	789	1	T -> C	15766	SNP (transition)	0.252	0	0.746
G	774	774	1	A -> G	17603	SNP (transition)	0.435	0	0.562
T	759	759	1	C -> T	19618	SNP (transition)	0.393	0	0.606
A	736	736	1	T -> A	19676	SNP (transversion)	0.996	0	0.001
A	732	732	1	C -> A	19351	SNP (transversion)	0.434	0	0.565
T	729	729	1	C -> T	19458	SNP (transition)	0.429	0	0.568
C	723	723	1	T -> C	19529	SNP (transition)	0.372	0	0.626
A	717	717	1	G -> A	18824	SNP (transition)	0.404	0	0.594
C	639	639	1	T -> C	16845	SNP (transition)	0.481	0	0.516
C	624	624	1	T -> C	15890	SNP (transition)	0.408	0	0.59
G	603	603	1	A -> G	13395	SNP (transition)	0.393	0	0.605
G	567	567	1	T -> G	13775	SNP (transversion)	0.567	0	0.429
G	543	543	1	A -> G	13648	SNP (transition)	0.373	0	0.625
G	508	508	1	T -> G	12743	SNP (transversion)	0.439	0	0.559
A	504	504	1	G -> A	12408	SNP (transition)	0.251	0	0.746
T	460	460	1	C -> T	11105	SNP (transition)	0.553	0	0.445
C	423	423	1	T -> C	12650	SNP (transition)	0.362	0	0.634
T	406	406	1	C -> T	12671	SNP (transition)	0.27	0	0.727
A	405	405	1	G -> A	12528	SNP (transition)	0.316	0	0.681
G	387	387	1	A -> G	13023	SNP (transition)	0.995	0	0.002
G	351	351	1	A -> G	16813	SNP (transition)	0.274	0	0.724
C	333	333	1	T -> C	18744	SNP (transition)	0.345	0	0.652
G	327	327	1	A -> G	19557	SNP (transition)	0.855	0	0.144
T	315	315	1	C -> T	19739	SNP (transition)	0.434	0	0.491
T	306	306	1	C -> T	19858	SNP (transition)	0.996	0	0.001
C	282	282	1	T -> C	18183	SNP (transition)	0.998	0	0.001
A	270	270	1	G -> A	17313	SNP (transition)	0.441	0	0.555
C	264	264	1	T -> C	17378	SNP (transition)	0.469	0	0.528
A	258	258	1	G -> A	16806	SNP (transition)	0.296	0	0.7
T	255	255	1	G -> T	16865	SNP (transversion)	0.373	0	0.624
C	253	253	1	T -> C	16753	SNP (transition)	0.46	0	0.536
C	240	240	1	T -> C	17729	SNP (transition)	0.321	0	0.676
C	231	231	1	T -> C	16619	SNP (transition)	0.401	0	0.595
C	219	219	1	T -> C	13411	SNP (transition)	0.319	0	0.601
T	210	210	1	C -> T	15296	SNP (transition)	0.409	0	0.59
C	183	183	1	T -> C	14967	SNP (transition)	0.698	0	0.299
G	177	177	1	A -> G	14838	SNP (transition)	0.262	0	0.737
T	162	162	1	C -> T	17993	SNP (transition)	0.384	0	0.613
C	133	133	1	T -> C	17773	SNP (transition)	0.4	0	0.598
G	80	80	1	A -> G	12774	SNP (transition)	0.393	0	0.605
AG	67	68	2	GA -> AG	11734 -> 11978	Substitution	0.993	0
C	10	10	1	A -> C	240	SNP (transversion)	0.458	0	0.287
T	9	9	1	G -> T	232	SNP (transversion)	0.405	3.4e-291	0.353
C	7	7	1	T -> C	207	SNP (transition)	0.56	0	0.232
T	6	6	1	A -> T	206	SNP (transversion)	0.573	0	0.15
C	5	5	1	G -> C	191	SNP (transversion)	0.576	0	0.204
G	4	4	1	A -> G	186	SNP (transition)	0.559	0	0.156
T	3	3	1	A -> T	183	SNP (transversion)	0.617	0	0.246

## Sheet: IG_BYDV-PAV
Single nucleotide polymorphism of BYDV-IG-PAV
Name	Minimum	Maximum	Length	Change	Coverage	Polymorphism Type	Variant Frequency	Variant P-Value (approximate)	Reference Frequency
A	5618	5618	1	T -> A	2140	SNP (transversion)	0.431	0	0.563
T	5520	5520	1	G -> T	10124	SNP (transversion)	0.406	0	0.593
A	5503	5502	0	(A)2 -> (A)3	11885	Insertion (tandem repeat)	0.991	0
GT	5399	5400	2	AC -> GT	10689 -> 10755	Substitution	56.0% -> 56.2%	0
T	5397	5397	1	A -> T	10703	SNP (transversion)	0.557	0	0.435
TAA	5393	5395	3	AGG -> TAA	10800 -> 10918	Substitution	52.6% -> 53.0%	0
G	5389	5389	1	A -> G	10743	SNP (transition)	0.526	0	0.471
A	5369	5369	1	T -> A	11162	SNP (transversion)	0.487	0	0.51
A	5280	5280	1	G -> A	8800	SNP (transition)	0.403	0	0.595
A	5259	5259	1	G -> A	8183	SNP (transition)	0.389	0	0.609
G	5255	5255	1	A -> G	8198	SNP (transition)	0.404	0	0.594
T	5248	5248	1	C -> T	7841	SNP (transition)	0.426	0	0.572
C	5236	5236	1	T -> C	7014	SNP (transition)	0.443	0	0.464
T	5228	5228	1	C -> T	5994	SNP (transition)	0.889	0	0.002
C	5209	5209	1	T -> C	6626	SNP (transition)	0.458	0	0.539
A	5160	5160	1	G -> A	5496	SNP (transition)	0.424	0	0.575
T	5158	5158	1	C -> T	5403	SNP (transition)	0.568	0	0.43
T	5143	5143	1	A -> T	5233	SNP (transversion)	0.521	0	0.422
A	5125	5125	1	T -> A	5637	SNP (transversion)	0.521	0	0.475
C	5118	5118	1	T -> C	5963	SNP (transition)	0.532	0	0.458
G	5104	5104	1	A -> G	6069	SNP (transition)	0.528	0	0.469
T	5079	5079	1	C -> T	6778	SNP (transition)	0.967	0	0.002
CT	5071	5072	2	AC -> CT	6737 -> 6750	Substitution	45.9% -> 46.0%	0
G	5068	5068	1	A -> G	6619	SNP (transition)	0.498	0	0.494
A	5043	5043	1	C -> A	6103	SNP (transversion)	0.968	0	0.029
C	5043	5042	0	+C	6027	Insertion	0.476	0
T	5030	5030	1	C -> T	6424	SNP (transition)	0.466	0	0.528
C	5019	5019	1	T -> C	6773	SNP (transition)	0.406	0	0.497
C	5018	5018	1	T -> C	6847	SNP (transition)	0.987	0	0.001
G	4976	4976	1	A -> G	7289	SNP (transition)	0.996	0	0.002
T	4954	4954	1	A -> T	7145	SNP (transversion)	0.994	0	0.002
T	4952	4952	1	G -> T	7140	SNP (transversion)	0.495	0	0.503
T	4942	4942	1	C -> T	7001	SNP (transition)	0.99	0	0.004
C	4896	4896	1	T -> C	6285	SNP (transition)	0.991	0	0.007
A	4864	4864	1	G -> A	5335	SNP (transition)	0.957	0	0.04
C	4791	4791	1	T -> C	5699	SNP (transition)	0.994	0	0.001
T	4719	4719	1	C -> T	5841	SNP (transition)	0.39	0	0.607
C	4712	4712	1	T -> C	5881	SNP (transition)	0.615	0	0.384
A	4683	4683	1	T -> A	6152	SNP (transversion)	0.996	0	0.002
A	4668	4668	1	G -> A	6530	SNP (transition)	0.388	0	0.61
G	4650	4650	1	A -> G	6798	SNP (transition)	0.996	0	0.001
C	4647	4647	1	A -> C	6781	SNP (transversion)	0.39	0	0.001
G	4647	4647	1	A -> G	6781	SNP (transition)	0.608	0	0.001
A	4645	4645	1	T -> A	6575	SNP (transversion)	0.388	0	0.608
C	4641	4641	1	T -> C	6425	SNP (transition)	0.392	0	0.606
A	4640	4640	1	G -> A	6400	SNP (transition)	0.995	0	0.002
T	4626	4626	1	C -> T	6306	SNP (transition)	0.996	0	0.002
G	4623	4623	1	A -> G	6396	SNP (transition)	0.622	0	0.377
G	4611	4611	1	A -> G	6294	SNP (transition)	0.998	0	0.001
T	4587	4587	1	A -> T	7086	SNP (transversion)	0.614	0	0.383
T	4584	4584	1	C -> T	7108	SNP (transition)	0.997	0	0.001
A	4569	4569	1	G -> A	7882	SNP (transition)	0.617	0	0.38
G	4564	4564	1	A -> G	7868	SNP (transition)	0.383	0	0.615
C	4558	4558	1	T -> C	8085	SNP (transition)	0.997	0	0.001
G	4557	4557	1	A -> G	8140	SNP (transition)	0.386	0	0.612
C	4539	4539	1	T -> C	7348	SNP (transition)	0.386	0	0.612
T	4494	4494	1	C -> T	7085	SNP (transition)	0.993	0	0.004
T	4473	4473	1	C -> T	7266	SNP (transition)	0.589	0	0.409
T	4461	4461	1	C -> T	7547	SNP (transition)	0.995	0	0.001
A	4425	4425	1	T -> A	8066	SNP (transversion)	0.997	0	0.0004
C	4369	4369	1	T -> C	8457	SNP (transition)	0.888	0	0.111
T	4330	4330	1	C -> T	7666	SNP (transition)	0.359	0	0.518
A	4323	4323	1	G -> A	7599	SNP (transition)	0.996	0	0.002
A	4316	4316	1	G -> A	7087	SNP (transition)	0.866	0	0.133
T	4251	4251	1	C -> T	6926	SNP (transition)	0.607	0	0.391
T	4194	4194	1	A -> T	8025	SNP (transversion)	0.339	0	0.658
A	4143	4143	1	G -> A	9908	SNP (transition)	0.52	0	0.477
C	4122	4122	1	T -> C	10962	SNP (transition)	0.255	0	0.743
T	4119	4119	1	A -> T	10998	SNP (transversion)	0.273	0	0.725
T	4113	4113	1	C -> T	11138	SNP (transition)	0.997	0	0.001
G	4101	4101	1	A -> G	11643	SNP (transition)	0.287	0	0.712
T	4098	4098	1	C -> T	12514	SNP (transition)	0.259	0	0.738
A	4095	4095	1	T -> A	12783	SNP (transversion)	0.298	0	0.699
C	4077	4077	1	T -> C	12416	SNP (transition)	0.448	0	0.549
G	4071	4071	1	C -> G	11964	SNP (transversion)	0.308	0	0.69
C	4068	4068	1	T -> C	11757	SNP (transition)	0.312	0	0.685
C	4062	4062	1	T -> C	11798	SNP (transition)	0.308	0	0.689
T	4056	4056	1	C -> T	11149	SNP (transition)	0.314	0	0.684
AA	4052	4053	2	CT -> AA	11123 -> 11125	Substitution	0.313	0
C	4050	4050	1	T -> C	11107	SNP (transition)	0.315	0	0.683
G	4047	4047	1	A -> G	11254	SNP (transition)	0.452	0	0.23
T	4047	4047	1	A -> T	11254	SNP (transversion)	0.317	0	0.23
TT	4044	4045	2	AA -> TT	11142 -> 11144	Substitution	0.318	0
G	4041	4041	1	A -> G	10831	SNP (transition)	0.324	0	0.675
A	4038	4038	1	G -> A	10815	SNP (transition)	0.326	0	0.673
C	4035	4035	1	T -> C	10904	SNP (transition)	0.328	0	0.67
T	4023	4023	1	G -> T	10800	SNP (transversion)	0.318	0	0.68
A	4020	4020	1	C -> A	10606	SNP (transversion)	0.314	0	0.684
A	3980	3980	1	G -> A	11887	SNP (transition)	0.997	0	0.001
C	3978	3978	1	T -> C	11729	SNP (transition)	0.31	0	0.688
T	3975	3975	1	G -> T	11140	SNP (transversion)	0.311	0	0.685
AC	3972	3973	2	GT -> AC	11044 -> 11056	Substitution	30.1% -> 30.6%	0
G	3969	3969	1	C -> G	10909	SNP (transversion)	0.298	0	0.699
T	3967	3967	1	C -> T	10914	SNP (transition)	0.298	0	0.7
G	3963	3963	1	A -> G	10937	SNP (transition)	0.312	0	0.685
A	3957	3957	1	C -> A	11541	SNP (transversion)	0.306	0	0.691
C	3945	3945	1	T -> C	11144	SNP (transition)	0.294	0	0.705
G	3939	3939	1	C -> G	10757	SNP (transversion)	0.286	0	0.711
TC	3930	3931	2	CT -> TC	11127 -> 11197	Substitution	27.9% -> 28.2%	0
T	3927	3927	1	C -> T	11289	SNP (transition)	0.996	0	0.001
CA	3923	3924	2	AG -> CA	11257 -> 11294	Substitution	0.278	0
TGTG	3915	3918	4	CAGT -> TGTG	11252 -> 11541	Substitution	26.6% -> 27.2%	0
T	3906	3906	1	C -> T	12850	SNP (transition)	0.274	0	0.725
T	3900	3900	1	C -> T	13004	SNP (transition)	0.275	0	0.724
A	3897	3897	1	T -> A	12758	SNP (transversion)	0.269	0	0.729
C	3888	3888	1	T -> C	13271	SNP (transition)	0.283	0	0.714
C	3885	3885	1	T -> C	13133	SNP (transition)	0.28	0	0.717
A	3879	3879	1	T -> A	13352	SNP (transversion)	0.284	0	0.286
G	3879	3879	1	T -> G	13352	SNP (transversion)	0.43	0	0.286
A	3876	3876	1	G -> A	13471	SNP (transition)	0.284	0	0.715
C	3867	3867	1	T -> C	13581	SNP (transition)	0.997	0	0.001
C	3858	3858	1	A -> C	12158	SNP (transversion)	0.278	0	0.72
C	3856	3856	1	T -> C	12484	SNP (transition)	0.281	0	0.716
A	3855	3855	1	T -> A	12514	SNP (transversion)	0.439	0	0.282
G	3855	3855	1	T -> G	12514	SNP (transversion)	0.278	0	0.282
T	3840	3840	1	C -> T	12115	SNP (transition)	0.254	0	0.743
A	3837	3837	1	G -> A	12582	SNP (transition)	0.433	0	0.565
A	3831	3831	1	C -> A	12289	SNP (transversion)	0.292	0	0.707
C	3813	3813	1	A -> C	12148	SNP (transversion)	0.272	0	0.427
G	3813	3813	1	A -> G	12148	SNP (transition)	0.301	0	0.427
A	3807	3807	1	T -> A	11636	SNP (transversion)	0.256	0	0.741
T	3798	3798	1	C -> T	11685	SNP (transition)	0.546	0	0.452
C	3786	3786	1	T -> C	11346	SNP (transition)	0.321	0	0.458
T	3777	3777	1	A -> T	10984	SNP (transversion)	0.334	0	0.458
C	3750	3750	1	T -> C	9436	SNP (transition)	0.515	0	0.48
G	3747	3747	1	A -> G	9402	SNP (transition)	0.354	0	0.48
G	3741	3741	1	A -> G	8908	SNP (transition)	0.369	0	0.628
C	3723	3723	1	T -> C	8492	SNP (transition)	0.514	0	0.39
T	3720	3720	1	C -> T	8086	SNP (transition)	0.513	0	0.484
G	3699	3699	1	A -> G	7621	SNP (transition)	0.431	0	0.565
G	3663	3663	1	A -> G	7202	SNP (transition)	0.997	0	0.001
T	3654	3654	1	C -> T	6717	SNP (transition)	0.994	0	0.001
A	3647	3647	1	G -> A	6052	SNP (transition)	0.997	0	0.001
G	3612	3612	1	A -> G	6110	SNP (transition)	0.996	0	0.001
A	3538	3538	1	G -> A	7295	SNP (transition)	0.419	0	0.576
A	3516	3516	1	G -> A	6920	SNP (transition)	0.426	0	0.568
A	3502	3502	1	C -> A	7682	SNP (transversion)	0.995	0	0.003
C	3487	3487	1	T -> C	8147	SNP (transition)	0.998	0	0.001
T	3475	3475	1	C -> T	8135	SNP (transition)	0.572	0	0.426
T	3438	3438	1	C -> T	8385	SNP (transition)	0.576	0	0.421
G	3424	3424	1	A -> G	8240	SNP (transition)	0.414	0	0.583
T	3369	3369	1	C -> T	7571	SNP (transition)	0.996	0	0.001
A	3355	3355	1	T -> A	7349	SNP (transversion)	0.996	0	0.001
G	3348	3348	1	A -> G	7214	SNP (transition)	0.997	0	0.0004
T	3318	3318	1	G -> T	7545	SNP (transversion)	0.514	0	0.354
A	3309	3309	1	G -> A	7865	SNP (transition)	0.838	0	0.158
T	3272	3272	1	A -> T	10129	SNP (transversion)	0.269	0	0.729
ATC	3264	3266	3	GGG -> ATC	10267 -> 10461	Substitution	27.2% -> 27.6%	0
T	3262	3262	1	C -> T	10506	SNP (transition)	0.277	0	0.719
T	3244	3244	1	G -> T	10934	SNP (transversion)	0.338	0	0.66
A	3234	3234	1	G -> A	11296	SNP (transition)	0.352	0	0.647
G	3225	3225	1	C -> G	11330	SNP (transversion)	0.357	0	0.641
G	3216	3216	1	A -> G	11439	SNP (transition)	0.372	0	0.626
T	3214	3214	1	G -> T	11432	SNP (transversion)	0.371	0	0.626
GAA	3191	3193	3	AGT -> GAA	11053 -> 11222	Substitution	37.9% -> 38.0%	0
AAC	3178	3180	3	CGA -> AAC	10999 -> 11087	Substitution	35.4% -> 35.8%	0
T	3169	3169	1	A -> T	11034	SNP (transversion)	0.343	0	0.651
CAA	3156	3158	3	TCG -> CAA	10956 -> 11170	Substitution	32.5% -> 32.7%	0
T	3144	3144	1	C -> T	11103	SNP (transition)	0.332	0	0.665
G	3139	3139	1	A -> G	10626	SNP (transition)	0.339	0	0.658
G	3127	3127	1	C -> G	10343	SNP (transversion)	0.326	0	0.671
T	3109	3109	1	C -> T	9843	SNP (transition)	0.314	0	0.683
GA	3106	3107	2	AG -> GA	9698 -> 9794	Substitution	31.5% -> 31.6%	0
T	3102	3102	1	C -> T	9579	SNP (transition)	0.307	0	0.691
ATCC	3088	3091	4	GCAA -> ATCC	8858 -> 9166	Substitution	29.4% -> 30.3%	0
G	3072	3072	1	A -> G	9939	SNP (transition)	0.599	0	0.398
C	3060	3060	1	T -> C	9652	SNP (transition)	0.31	0	0.689
G	3037	3037	1	A -> G	9295	SNP (transition)	0.336	0	0.661
C	3031	3031	1	G -> C	10359	SNP (transversion)	0.341	0	0.657
A	3029	3029	1	C -> A	10255	SNP (transversion)	0.345	0	0.653
G	3022	3022	1	A -> G	10433	SNP (transition)	0.337	0	0.661
T	3013	3013	1	C -> T	9917	SNP (transition)	0.344	0	0.653
GG	3010	3011	2	AA -> GG	9883 -> 9915	Substitution	34.8% -> 34.9%	0
C	3007	3007	1	G -> C	10436	SNP (transversion)	0.349	0	0.632
A	3004	3004	1	G -> A	10811	SNP (transition)	0.36	0	0.637
A	3001	3001	1	G -> A	10557	SNP (transition)	0.307	0	0.69
G	2998	2998	1	A -> G	10400	SNP (transition)	0.29	0	0.696
GCAA	2992	2995	4	AAGG -> GCAA	10288 -> 10607	Substitution	28.3% -> 28.8%	0
A	2986	2986	1	C -> A	10550	SNP (transversion)	0.334	0	0.664
C	2984	2984	1	G -> C	10257	SNP (transversion)	0.335	0	0.663
A	2962	2962	1	G -> A	9950	SNP (transition)	0.337	0	0.662
G	2952	2952	1	A -> G	9991	SNP (transition)	0.342	0	0.655
A	2929	2929	1	G -> A	9651	SNP (transition)	0.329	0	0.668
G	2926	2926	1	A -> G	9475	SNP (transition)	0.327	0	0.669
C	2923	2923	1	A -> C	9396	SNP (transversion)	0.313	0	0.685
C	2914	2914	1	A -> C	9876	SNP (transversion)	0.271	0	0.725
C	2908	2908	1	A -> C	9961	SNP (transversion)	0.262	0	0.736
A	2897	2897	1	T -> A	10452	SNP (transversion)	0.77	0	0.0003
C	2789	2789	1	A -> C	8976	SNP (transversion)	0.314	0	0.436
C	2782	2782	1	T -> C	9094	SNP (transition)	0.263	0	0.732
C	2780	2780	1	A -> C	9016	SNP (transversion)	0.268	0	0.73
A	2768	2768	1	G -> A	8967	SNP (transition)	0.407	0	0.592
C	2759	2759	1	T -> C	8624	SNP (transition)	0.344	0	0.654
C	2731	2731	1	A -> C	9516	SNP (transversion)	0.402	0	0.595
G	2728	2728	1	A -> G	9853	SNP (transition)	0.406	0	0.593
A	2723	2723	1	C -> A	10424	SNP (transversion)	0.381	0	0.618
G	2719	2719	1	A -> G	10154	SNP (transition)	0.388	0	0.61
T	2713	2713	1	A -> T	9892	SNP (transversion)	0.391	0	0.606
C	2707	2707	1	T -> C	10089	SNP (transition)	0.392	0	0.606
C	2704	2704	1	G -> C	10281	SNP (transversion)	0.394	0	0.605
C	2701	2701	1	A -> C	10436	SNP (transversion)	0.399	0	0.599
AT	2680	2681	2	GA -> AT	10344 -> 10376	Substitution	0.403	0
A	2665	2665	1	G -> A	10716	SNP (transition)	0.279	0	0.719
G	2659	2659	1	A -> G	10216	SNP (transition)	0.604	0	0.393
AA	2639	2640	2	GG -> AA	10184 -> 10193	Substitution	0.396	0
T	2620	2620	1	C -> T	9999	SNP (transition)	0.372	0	0.627
C	2618	2618	1	A -> C	10000	SNP (transversion)	0.372	0	0.626
A	2616	2616	1	T -> A	9951	SNP (transversion)	0.997	0	0.0003
A	2614	2614	1	G -> A	10261	SNP (transition)	0.353	0	0.646
T	2611	2611	1	A -> T	9948	SNP (transversion)	0.352	0	0.646
T	2593	2593	1	C -> T	10134	SNP (transition)	0.303	0	0.694
T	2581	2581	1	C -> T	9087	SNP (transition)	0.297	0	0.701
C	2578	2578	1	A -> C	8384	SNP (transversion)	0.737	0	0.259
C	2570	2570	1	A -> C	7601	SNP (transversion)	0.271	0	0.728
A	2568	2568	1	G -> A	7761	SNP (transition)	0.263	0	0.735
G	2564	2564	1	C -> G	7659	SNP (transversion)	0.256	0	0.741
G	2562	2562	1	A -> G	7933	SNP (transition)	0.753	0	0.003
C	2542	2542	1	T -> C	7404	SNP (transition)	0.496	0	0.502
A	2380	2380	1	C -> A	6591	SNP (transversion)	0.573	0	0.003
T	2380	2380	1	C -> T	6591	SNP (transition)	0.422	0	0.003
C	2371	2371	1	T -> C	6755	SNP (transition)	0.995	0	0.002
C	2308	2308	1	T -> C	8181	SNP (transition)	0.413	0	0.585
C	2240	2240	1	A -> C	8061	SNP (transversion)	0.999	0	0.0005
A	2220	2220	1	G -> A	7526	SNP (transition)	0.971	0	0.002
A	2172	2172	1	G -> A	6361	SNP (transition)	0.36	0	0.638
G	2149	2149	1	A -> G	6360	SNP (transition)	0.262	0	0.735
A	2146	2146	1	T -> A	6547	SNP (transversion)	0.336	0	0.403
G	2146	2146	1	T -> G	6547	SNP (transversion)	0.259	0	0.403
A	2140	2140	1	C -> A	6459	SNP (transversion)	0.287	0	0.708
T	2128	2128	1	C -> T	6554	SNP (transition)	0.315	0	0.68
T	2125	2125	1	C -> T	6661	SNP (transition)	0.318	0	0.679
T	2119	2119	1	C -> T	7342	SNP (transition)	0.328	0	0.668
T	2110	2110	1	A -> T	7620	SNP (transversion)	0.341	0	0.657
A	2104	2104	1	T -> A	7986	SNP (transversion)	0.323	0	0.645
T	2083	2083	1	C -> T	8646	SNP (transition)	0.347	0	0.65
C	2080	2080	1	T -> C	8637	SNP (transition)	0.266	0	0.732
T	2077	2077	1	A -> T	8582	SNP (transversion)	0.35	0	0.647
T	2074	2074	1	C -> T	8416	SNP (transition)	0.996	0	0.002
C	2056	2056	1	A -> C	8028	SNP (transversion)	0.315	0	0.684
T	2053	2053	1	C -> T	8045	SNP (transition)	0.406	0	0.592
C	2047	2047	1	T -> C	7740	SNP (transition)	0.297	0	0.7
G	2044	2044	1	A -> G	7948	SNP (transition)	0.301	0	0.694
T	2032	2032	1	C -> T	8967	SNP (transition)	0.761	0	0.237
T	1989	1989	1	C -> T	8537	SNP (transition)	0.994	0	0.002
C	1954	1954	1	T -> C	7309	SNP (transition)	0.84	0	0.002
A	1953	1953	1	C -> A	7380	SNP (transversion)	0.481	0	0.358
G	1939	1939	1	T -> G	7938	SNP (transversion)	0.474	0	0.328
T	1930	1930	1	C -> T	8624	SNP (transition)	0.77	0	0.225
A	1919	1919	1	T -> A	8951	SNP (transversion)	0.994	0	0.002
C	1915	1915	1	A -> C	9604	SNP (transversion)	0.252	0	0.745
T	1912	1912	1	C -> T	9645	SNP (transition)	0.255	0	0.743
T	1909	1909	1	C -> T	9638	SNP (transition)	0.259	0	0.737
C	1906	1906	1	A -> C	9825	SNP (transversion)	0.265	0	0.733
T	1867	1867	1	A -> T	10374	SNP (transversion)	0.339	0	0.659
T	1837	1837	1	G -> T	10510	SNP (transversion)	0.348	0	0.651
T	1834	1834	1	C -> T	10607	SNP (transition)	0.347	0	0.651
T	1825	1825	1	C -> T	10456	SNP (transition)	0.348	0	0.649
CA	1818	1819	2	GC -> CA	11034 -> 11050	Substitution	0.347	0
A	1798	1798	1	G -> A	10338	SNP (transition)	0.638	0	0.001
T	1798	1798	1	G -> T	10338	SNP (transversion)	0.36	0	0.001
G	1797	1797	1	A -> G	10300	SNP (transition)	0.36	0	0.638
C	1783	1783	1	A -> C	8979	SNP (transversion)	0.389	0	0.609
CC	1776	1777	2	AA -> CC	8412 -> 8415	Substitution	37.1% -> 37.2%	0
T	1774	1774	1	C -> T	8398	SNP (transition)	0.376	0	0.622
G	1770	1770	1	A -> G	8252	SNP (transition)	0.386	0	0.611
C	1762	1762	1	T -> C	7516	SNP (transition)	0.38	0	0.617
A	1759	1759	1	T -> A	7802	SNP (transversion)	0.373	0	0.624
A	1733	1733	1	G -> A	6481	SNP (transition)	0.374	0	0.625
G	1730	1730	1	A -> G	6234	SNP (transition)	0.377	0	0.621
T	1726	1726	1	C -> T	6313	SNP (transition)	0.379	0	0.618
T	1720	1720	1	C -> T	6505	SNP (transition)	0.379	0	0.619
A	1675	1675	1	C -> A	7633	SNP (transversion)	0.392	0	0.588
TCC	1658	1660	3	AGT -> TCC	6951 -> 7008	Substitution	32.8% -> 32.9%	0
A	1645	1645	1	G -> A	7588	SNP (transition)	0.265	0	0.734
CC	1642	1643	2	AT -> CC	7570 -> 7607	Substitution	27.1% -> 27.3%	0
G	1639	1639	1	C -> G	7924	SNP (transversion)	0.259	0	0.74
A	1603	1603	1	G -> A	7840	SNP (transition)	0.519	0	0.478
T	1582	1582	1	C -> T	7432	SNP (transition)	0.308	0	0.536
T	1564	1564	1	A -> T	6905	SNP (transversion)	0.891	0	0.104
T	1534	1534	1	C -> T	7258	SNP (transition)	0.585	0	0.412
C	1531	1531	1	T -> C	6222	SNP (transition)	0.369	0	0.628
T	1510	1510	1	C -> T	7040	SNP (transition)	0.994	0	0.002
G	1489	1489	1	A -> G	6847	SNP (transition)	0.372	0	0.623
A	1458	1458	1	G -> A	6530	SNP (transition)	0.988	0	0.009
T	1435	1435	1	C -> T	6859	SNP (transition)	0.372	0	0.626
A	1402	1402	1	T -> A	8330	SNP (transversion)	0.59	0	0.354
T	1378	1378	1	C -> T	8132	SNP (transition)	0.645	0	0.348
A	1339	1339	1	G -> A	8237	SNP (transition)	0.612	0	0.386
T	1330	1330	1	C -> T	8169	SNP (transition)	0.497	0	0.501
C	1294	1294	1	T -> C	9500	SNP (transition)	0.269	0	0.725
C	1288	1288	1	T -> C	9857	SNP (transition)	0.445	0	0.553
C	1278	1278	1	G -> C	9773	SNP (transversion)	0.283	0	0.714
AT	1269	1270	2	GA -> AT	9509 -> 9544	Substitution	28.9% -> 29.3%	0
T	1264	1264	1	C -> T	9364	SNP (transition)	0.995	0	0.001
T	1261	1261	1	C -> T	9335	SNP (transition)	0.995	0	0.001
A	1243	1243	1	G -> A	8632	SNP (transition)	0.321	0	0.676
A	1222	1222	1	T -> A	7763	SNP (transversion)	0.326	0	0.408
C	1222	1222	1	T -> C	7763	SNP (transition)	0.265	0	0.408
G	1216	1216	1	A -> G	7443	SNP (transition)	0.333	0	0.665
A	1213	1213	1	G -> A	7194	SNP (transition)	0.328	0	0.67
CT	1210	1211	2	GC -> CT	7029 -> 7104	Substitution	33.0% -> 33.3%	0
T	1207	1207	1	C -> T	7336	SNP (transition)	0.318	0	0.68
TA	1198	1199	2	CC -> TA	6915 -> 6943	Substitution	29.5% -> 29.6%	0
A	1189	1189	1	G -> A	6545	SNP (transition)	0.277	0	0.721
C	1180	1180	1	T -> C	6209	SNP (transition)	0.264	0	0.733
A	1082	1082	1	G -> A	4929	SNP (transition)	0.994	0	0.003
G	1073	1073	1	A -> G	5610	SNP (transition)	0.617	0	0.381
C	1070	1070	1	T -> C	5682	SNP (transition)	0.997	0	0.001
A	1068	1068	1	G -> A	5648	SNP (transition)	0.997	0	0.001
G	1055	1055	1	A -> G	6726	SNP (transition)	0.61	0	0.388
G	1022	1022	1	A -> G	7333	SNP (transition)	0.626	0	0.371
A	998	998	1	G -> A	7721	SNP (transition)	0.62	0	0.378
A	996	996	1	G -> A	7611	SNP (transition)	0.998	0	0.001
C	995	995	1	T -> C	7734	SNP (transition)	0.625	0	0.373
T	971	971	1	C -> T	7914	SNP (transition)	0.317	0	0.68
G	959	959	1	T -> G	8398	SNP (transversion)	0.613	0	0.385
T	951	951	1	C -> T	8337	SNP (transition)	0.616	0	0.383
G	926	926	1	A -> G	8069	SNP (transition)	0.997	0	0.001
T	921	921	1	C -> T	7605	SNP (transition)	0.595	0	0.401
C	899	899	1	T -> C	7441	SNP (transition)	0.996	0	0.002
T	896	896	1	C -> T	7447	SNP (transition)	0.393	0	0.604
A	884	884	1	G -> A	8035	SNP (transition)	0.603	0	0.396
T	869	869	1	C -> T	7880	SNP (transition)	0.396	0	0.601
G	868	868	1	A -> G	7804	SNP (transition)	0.598	0	0.4
T	863	863	1	C -> T	7945	SNP (transition)	0.605	0	0.393
T	860	860	1	C -> T	8039	SNP (transition)	0.995	0	0.003
A	857	857	1	G -> A	7637	SNP (transition)	0.607	0	0.391
T	839	839	1	C -> T	7222	SNP (transition)	0.388	0	0.608
G	836	836	1	A -> G	7306	SNP (transition)	0.606	0	0.39
G	808	808	1	A -> G	7759	SNP (transition)	0.604	0	0.393
T	783	783	1	C -> T	7527	SNP (transition)	0.604	0	0.39
A	776	776	1	G -> A	7696	SNP (transition)	0.594	0	0.402
T	755	755	1	C -> T	7373	SNP (transition)	0.582	0	0.416
A	728	728	1	T -> A	7257	SNP (transversion)	0.558	0	0.002
C	728	728	1	T -> C	7257	SNP (transition)	0.437	0	0.002
G	691	691	1	A -> G	7471	SNP (transition)	0.996	0	0.0001
T	683	683	1	C -> T	7728	SNP (transition)	0.439	0	0.557
C	651	651	1	T -> C	7582	SNP (transition)	0.563	0	0.433
G	638	638	1	A -> G	7274	SNP (transition)	0.558	0	0.44
T	623	623	1	C -> T	6753	SNP (transition)	0.431	0	0.567
C	614	614	1	T -> C	6520	SNP (transition)	0.997	0	0.001
A	602	602	1	G -> A	6560	SNP (transition)	0.402	0	0.595
T	581	581	1	C -> T	7025	SNP (transition)	0.611	0	0.373
A	554	554	1	G -> A	7229	SNP (transition)	0.643	0	0.354
A	551	551	1	G -> A	7260	SNP (transition)	0.639	0	0.357
A	548	548	1	G -> A	7235	SNP (transition)	0.997	0	0.0004
AAA	539	541	3	GCG -> AAA	6949 -> 7045	Substitution	63.7% -> 64.0%	0
T	520	520	1	C -> T	6500	SNP (transition)	0.351	0	0.646
G	482	482	1	A -> G	6677	SNP (transition)	0.645	0	0.352
T	479	479	1	C -> T	6650	SNP (transition)	0.646	0	0.352
C	476	476	1	T -> C	6694	SNP (transition)	0.646	0	0.351
C	473	473	1	T -> C	6750	SNP (transition)	0.651	0	0.345
C	465	465	1	A -> C	6774	SNP (transversion)	0.354	0	0.643
G	458	458	1	A -> G	6812	SNP (transition)	0.644	0	0.354
C	452	452	1	T -> C	6568	SNP (transition)	0.635	0	0.363
A	424	424	1	C -> A	6556	SNP (transversion)	0.369	0	0.629
A	423	423	1	T -> A	6557	SNP (transversion)	0.547	0	0.448
C	419	419	1	T -> C	6568	SNP (transition)	0.619	0	0.379
A	383	383	1	G -> A	7086	SNP (transition)	0.484	0	0.513
G	368	368	1	T -> G	8718	SNP (transversion)	0.278	0	0.716
A	361	361	1	G -> A	9561	SNP (transition)	0.279	0	0.72
T	356	356	1	C -> T	9608	SNP (transition)	0.303	0	0.695
T	353	353	1	C -> T	9519	SNP (transition)	0.405	0	0.594
T	352	352	1	A -> T	9560	SNP (transversion)	0.705	0	0.293
G	347	347	1	A -> G	9682	SNP (transition)	0.973	0	0.025
C	341	341	1	T -> C	9930	SNP (transition)	0.428	0	0.57
G	338	338	1	A -> G	10118	SNP (transition)	0.429	0	0.569
A	335	335	1	G -> A	10509	SNP (transition)	0.393	0	0.606
C	320	320	1	T -> C	11831	SNP (transition)	0.325	0	0.673
C	311	311	1	G -> C	11891	SNP (transversion)	0.329	0	0.374
T	311	311	1	G -> T	11891	SNP (transversion)	0.296	0	0.374
C	302	302	1	T -> C	11988	SNP (transition)	0.368	0	0.63
C	278	278	1	T -> C	11211	SNP (transition)	0.324	0	0.675
G	266	266	1	A -> G	11113	SNP (transition)	0.383	0	0.616
C	260	260	1	T -> C	11217	SNP (transition)	0.267	0	0.709
T	251	251	1	G -> T	10768	SNP (transversion)	0.28	0	0.72
C	249	249	1	A -> C	10594	SNP (transversion)	0.284	0	0.713
G	248	248	1	A -> G	10577	SNP (transition)	0.998	0	0.0004
A	240	240	1	C -> A	10572	SNP (transversion)	0.272	0	0.727
A	239	239	1	G -> A	10561	SNP (transition)	0.397	0	0.601
T	236	236	1	C -> T	10523	SNP (transition)	0.646	0	0.352
T	230	230	1	C -> T	10222	SNP (transition)	0.393	0	0.605
T	227	227	1	C -> T	9847	SNP (transition)	0.628	0	0.367
A	221	221	1	T -> A	9013	SNP (transversion)	0.391	0	0.607
T	212	212	1	A -> T	7472	SNP (transversion)	0.418	0	0.402
C	210	210	1	A -> C	7353	SNP (transversion)	0.422	0	0.577
C	194	194	1	T -> C	6813	SNP (transition)	0.6	0	0.398
A	173	173	1	T -> A	5915	SNP (transversion)	0.46	0	0.001
C	173	173	1	T -> C	5915	SNP (transition)	0.538	0	0.001
T	158	158	1	A -> T	7533	SNP (transversion)	0.502	0	0.474
C	156	156	1	T -> C	7489	SNP (transition)	0.524	0	0.473
C	146	146	1	T -> C	7201	SNP (transition)	0.52	0	0.477
T	139	139	1	A -> T	6802	SNP (transversion)	0.517	0	0.481
C	128	128	1	T -> C	6603	SNP (transition)	0.998	0	0.001
AT	126	127	2	TA -> AT	6597 -> 6603	Substitution	0.508	0
A	121	121	1	C -> A	6514	SNP (transversion)	0.51	0	0.489
C	97	97	1	T -> C	5437	SNP (transition)	0.504	0	0.495
C	90	90	1	T -> C	5143	SNP (transition)	0.505	0	0.494
C	83	83	1	A -> C	5024	SNP (transversion)	0.51	0	0.488
A	81	81	1	G -> A	4945	SNP (transition)	0.51	0	0.488
A	69	69	1	G -> A	4644	SNP (transition)	0.521	0	0.477
G	64	64	1	A -> G	4488	SNP (transition)	0.526	0	0.473
T	55	55	1	C -> T	4232	SNP (transition)	0.521	0	0.474
A	53	53	1	G -> A	4171	SNP (transition)	0.519	0	0.476
A	51	51	1	G -> A	4133	SNP (transition)	0.523	0	0.475

## Sheet: JE_BYDV-PAV
Single nucleotide polymorphism of BYDV-JE-PAV
Name	Minimum	Maximum	Length	Change	Coverage	Polymorphism Type	Variant Frequency	Variant P-Value (approximate)	Reference Frequency
AG	5588	5589	2	GC -> AG	665	Substitution	0.988	0
CC	5573	5574	2	GT -> CC	839 -> 847	Substitution	99.0% -> 99.1%	0
T	5531	5531	1	C -> T	2010	SNP (transition)	0.815	0	0.0005
T	5530	5530	1	A -> T	2019	SNP (transversion)	0.998	0
TGTA	5522	5525	4	AACG -> TGTA	2041 -> 2064	Substitution	98.1% -> 98.9%	0
	5509	5509	1	(A)3 -> (A)2	2323	Deletion (tandem repeat)	0.418	0
T	5471	5471	1	C -> T	2527	SNP (transition)	0.971	0	0.001
CA	5406	5407	2	TT -> CA	2469 -> 2522	Substitution	96.8% -> 96.9%	0
A	5405	5405	1	G -> A	2514	SNP (transition)	0.781	0	0.217
G	5400	5400	1	A -> G	2741	SNP (transition)	0.997	0	0.001
A	5399	5399	1	C -> A	2736	SNP (transversion)	0.791	0	0.001
A	5395	5395	1	G -> A	2716	SNP (transition)	0.971	0	0.026
A	5389	5389	1	C -> A	2747	SNP (transversion)	0.974	0	0.025
T	5375	5375	1	C -> T	3140	SNP (transition)	0.973	0	0.024
A	5353	5353	1	G -> A	2821	SNP (transition)	0.963	0	0.028
C	5257	5257	1	A -> C	2481	SNP (transversion)	0.261	0	0.738
A	5253	5253	1	T -> A	2355	SNP (transversion)	0.273	0	0.724
CTA	5248	5250	3	GGC -> CTA	2129 -> 2190	Substitution	27.7% -> 28.5%	0
A	5242	5242	1	C -> A	2058	SNP (transversion)	0.297	0	0.14
G	5237	5237	1	C -> G	1982	SNP (transversion)	0.309	0	0.668
T	5235	5235	1	A -> T	1837	SNP (transversion)	0.332	0	0.666
A	5234	5234	1	C -> A	1757	SNP (transversion)	0.345	0	0.226
T	5234	5234	1	C -> T	1757	SNP (transition)	0.428	0	0.226
A	5233	5233	1	C -> A	1603	SNP (transversion)	0.41	0	0.587
C	5230	5230	1	A -> C	1628	SNP (transversion)	0.413	0	0.585
T	5228	5228	1	G -> T	1702	SNP (transversion)	0.437	0	0.533
T	5224	5224	1	C -> T	1821	SNP (transition)	0.439	0	0.556
C	5214	5214	1	T -> C	2016	SNP (transition)	0.486	0	0.511
A	5212	5212	1	T -> A	2025	SNP (transversion)	0.485	0	0.513
A	5205	5205	1	G -> A	1984	SNP (transition)	0.399	0	0.597
T	5203	5203	1	A -> T	1911	SNP (transversion)	0.453	0	0.546
G	5202	5201	0	#NAME?	1771	Insertion	0.339	0
T	5200	5200	1	A -> T	1756	SNP (transversion)	0.343	0	0.622
G	5199	5199	1	A -> G	1755	SNP (transition)	0.958	0	0.003
G	5198	5198	1	C -> G	1748	SNP (transversion)	0.365	0	0.003
T	5198	5198	1	C -> T	1748	SNP (transition)	0.632	0	0.003
A	5197	5197	1	G -> A	1739	SNP (transition)	0.306	0	0.65
A	5196	5196	1	G -> A	1727	SNP (transition)	0.362	0	0.635
T	5195	5195	1	C -> T	1709	SNP (transition)	0.956	0	0.04
G	5186	5186	1	C -> G	1568	SNP (transversion)	0.313	0	0.685
G	5182	5182	1	A -> G	1486	SNP (transition)	0.685	0	0.277
A	5179	5179	1	G -> A	1405	SNP (transition)	0.753	0	0.001
A	5177	5177	1	T -> A	1404	SNP (transversion)	0.285	0	0.713
C	5172	5172	1	A -> C	1352	SNP (transversion)	0.25	0	0.744
A	5170	5170	1	G -> A	1369	SNP (transition)	0.279	0	0.72
C	5164	5164	1	T -> C	1383	SNP (transition)	0.726	0	0.273
G	5147	5147	1	A -> G	1320	SNP (transition)	0.286	0	0.71
A	5145	5145	1	G -> A	1306	SNP (transition)	0.26	0	0.74
T	5140	5140	1	C -> T	1318	SNP (transition)	0.568	0	0.428
T	5128	5128	1	C -> T	1447	SNP (transition)	0.994	0	0.002
T	5124	5124	1	C -> T	1473	SNP (transition)	0.979	0	0.01
A	5110	5110	1	G -> A	1535	SNP (transition)	0.991	0	0.006
	5089	5089	1	#NAME?	1678	Deletion	1	0
A	5074	5074	1	C -> A	1498	SNP (transversion)	0.892	0	0.105
G	5060	5060	1	A -> G	1266	SNP (transition)	0.994	0	0.002
T	5052	5053	2	GA -> T	1275 -> 1277	Deletion	0.988	0
T	5040	5040	1	G -> T	1269	SNP (transversion)	0.279	0	0.719
T	5035	5036	2	GC -> T	1251 -> 1258	Deletion	98.8% -> 99.3%	0
T	5033	5033	1	C -> T	1338	SNP (transition)	0.719	0	0.277
G	5031	5031	1	C -> G	1408	SNP (transversion)	0.989	0	0.006
C	5024	5023	0	+C	1432	Insertion	0.25	0
C	5022	5022	1	T -> C	1448	SNP (transition)	0.741	0	0.254
C	5021	5021	1	T -> C	1448	SNP (transition)	0.997	0	0.002
C	5018	5018	1	T -> C	1495	SNP (transition)	0.991	0	0.007
C	5016	5016	1	T -> C	1477	SNP (transition)	0.998	0	0.001
C	5014	5014	1	G -> C	1451	SNP (transversion)	0.711	0	0.003
T	5014	5014	1	G -> T	1451	SNP (transversion)	0.268	0	0.003
T	5013	5013	1	A -> T	1445	SNP (transversion)	0.26	0	0.5
T	5012	5012	1	C -> T	1444	SNP (transition)	0.478	0	0.52
T	5012	5011	0	#NAME?	1444	Insertion	0.266	0
CT	5010	5011	2	TG -> CT	1448 -> 1452	Substitution	0.988	0
T	5006	5006	1	G -> T	1448	SNP (transversion)	0.998	0	0.002
GCCG	5001	5004	4	CGTT -> GCCG	1443 -> 1481	Substitution	98.3% -> 98.5%	0
T	5000	5000	1	C -> T	1478	SNP (transition)	0.75	0	0.247
T	4997	4997	1	C -> T	1482	SNP (transition)	0.997	0
C	4994	4994	1	T -> C	1506	SNP (transition)	0.996	0	0.001
CG	4991	4992	2	GA -> CG	1491 -> 1512	Substitution	0.983	0
GA	4988	4989	2	TT -> GA	1468 -> 1473	Substitution	98.2% -> 98.3%	0
G	4985	4985	1	T -> G	1540	SNP (transversion)	0.99	0	0.001
A	4980	4980	1	G -> A	1458	SNP (transition)	0.261	0	0.726
TT	4977	4978	2	GC -> TT	1448 -> 1452	Substitution	97.7% -> 97.9%	0
A	4973	4973	1	T -> A	1476	SNP (transversion)	0.986	0	0.001
GA	4970	4971	2	CT -> GA	1443 -> 1446	Substitution	0.981	0
T	4968	4968	1	C -> T	1401	SNP (transition)	0.794	0	0.004
A	4961	4961	1	G -> A	1406	SNP (transition)	0.99	0	0.004
C	4959	4959	1	T -> C	1410	SNP (transition)	0.987	0	0.01
A	4958	4958	1	T -> A	1400	SNP (transversion)	0.277	0	0.717
T	4956	4956	1	G -> T	1397	SNP (transversion)	0.251	0	0.742
G	4938	4938	1	A -> G	1315	SNP (transition)	0.252	0	0.744
A	4933	4933	1	C -> A	1247	SNP (transversion)	0.983	0	0.003
C	4873	4873	1	T -> C	1209	SNP (transition)	0.999	0
G	4868	4868	1	A -> G	1156	SNP (transition)	0.374	0	0.626
C	4859	4859	1	T -> C	1143	SNP (transition)	1	0
G	4852	4852	1	A -> G	1177	SNP (transition)	0.999	0
C	4817	4817	1	T -> C	1271	SNP (transition)	0.338	0	0.656
T	4777	4777	1	C -> T	1538	SNP (transition)	0.646	0	0.254
A	4762	4762	1	G -> A	1578	SNP (transition)	0.903	0	0.096
T	4723	4723	1	C -> T	1416	SNP (transition)	0.549	0	0.45
A	4703	4703	1	T -> A	1413	SNP (transversion)	0.998	0	0.001
C	4698	4698	1	T -> C	1515	SNP (transition)	0.999	0
AG	4693	4694	2	CA -> AG	1505 -> 1511	Substitution	0.994	0
A	4687	4687	1	T -> A	1471	SNP (transversion)	0.768	0	0.228
G	4669	4669	1	A -> G	1489	SNP (transition)	0.79	0	0.205
G	4666	4666	1	A -> G	1470	SNP (transition)	0.997	0	0.001
TT	4660	4661	2	AC -> TT	1425 -> 1432	Substitution	99.2% -> 99.3%	0
C	4658	4658	1	A -> C	1428	SNP (transversion)	0.998	0	0.001
A	4655	4655	1	T -> A	1453	SNP (transversion)	0.997	0	0.001
G	4654	4654	1	A -> G	1465	SNP (transition)	0.549	0	0.451
A	4651	4651	1	T -> A	1451	SNP (transversion)	0.254	0	0.198
C	4651	4651	1	T -> C	1451	SNP (transition)	0.259	0	0.198
G	4651	4651	1	T -> G	1451	SNP (transversion)	0.289	0	0.198
A	4649	4649	1	T -> A	1394	SNP (transversion)	0.255	0	0.542
T	4648	4648	1	C -> T	1394	SNP (transition)	0.996	0	0.003
T	4645	4645	1	C -> T	1372	SNP (transition)	0.534	0	0.464
A	4644	4644	1	G -> A	1402	SNP (transition)	0.269	0	0.73
CA	4642	4643	2	TG -> CA	1406 -> 1418	Substitution	0.992	0
C	4633	4633	1	A -> C	1439	SNP (transversion)	0.997	0
T	4630	4630	1	C -> T	1448	SNP (transition)	0.715	0	0.285
	4626	4628	3	#NAME?	1431	Deletion	1	0
A	4623	4623	1	G -> A	1453	SNP (transition)	0.997	0	0.001
G	4621	4621	1	A -> G	1474	SNP (transition)	0.999	0
C	4618	4618	1	T -> C	1479	SNP (transition)	0.998	0	0.001
T	4610	4610	1	C -> T	1447	SNP (transition)	0.809	0	0.189
C	4603	4603	1	T -> C	1528	SNP (transition)	0.999	0	0.001
A	4594	4594	1	G -> A	1608	SNP (transition)	0.999	0	0.001
C	4585	4585	1	A -> C	1591	SNP (transversion)	0.291	0
T	4585	4585	1	A -> T	1591	SNP (transversion)	0.708	0
AC	4582	4583	2	GA -> AC	1616 -> 1619	Substitution	0.996	0
C	4580	4580	1	T -> C	1615	SNP (transition)	0.999	0
A	4576	4576	1	G -> A	1649	SNP (transition)	0.797	0	0.201
A	4567	4567	1	G -> A	1725	SNP (transition)	0.997	0	0.001
A	4564	4564	1	G -> A	1750	SNP (transition)	0.996	0	0.001
C	4495	4495	1	T -> C	1583	SNP (transition)	0.292	0	0.695
C	4462	4462	1	T -> C	1580	SNP (transition)	0.265	0	0.735
T	4444	4444	1	C -> T	1821	SNP (transition)	0.953	0	0.044
C	4434	4434	1	T -> C	2101	SNP (transition)	0.305	0	0.692
C	4420	4420	1	T -> C	2212	SNP (transition)	0.306	0	0.693
T	4417	4417	1	G -> T	2223	SNP (transversion)	0.411	0	0.587
C	4414	4414	1	T -> C	2287	SNP (transition)	0.407	0	0.58
T	4408	4408	1	C -> T	2303	SNP (transition)	0.43	0	0.569
C	4405	4405	1	A -> C	2245	SNP (transversion)	0.444	0	0.555
T	4404	4404	1	C -> T	2245	SNP (transition)	0.285	0	0.714
C	4402	4402	1	A -> C	2248	SNP (transversion)	0.398	0	0.585
G	4399	4399	1	T -> G	2259	SNP (transversion)	0.44	0	0.559
A	4386	4386	1	T -> A	2295	SNP (transversion)	0.998	0
G	4381	4381	1	A -> G	2369	SNP (transition)	0.422	0	0.577
T	4370	4370	1	C -> T	2454	SNP (transition)	0.522	0	0.473
T	4366	4366	1	A -> T	2468	SNP (transversion)	0.416	0	0.581
A	4354	4354	1	G -> A	2472	SNP (transition)	0.33	0	0.596
G	4350	4350	1	A -> G	2473	SNP (transition)	0.331	0	0.667
G	4342	4342	1	A -> G	2435	SNP (transition)	0.335	0	0.664
T	4338	4338	1	A -> T	2387	SNP (transversion)	0.341	0	0.656
	4332	4332	1	#NAME?	2342	Deletion	0.348	0
C	4331	4331	1	T -> C	2331	SNP (transition)	0.411	0	0.148
	4331	4331	1	#NAME?	2331	Deletion	0.35	0
	4330	4330	1	#NAME?	2323	Deletion	0.35	0
A	4329	4329	1	C -> A	2324	SNP (transversion)	0.426	0	0.002
T	4329	4329	1	C -> T	2324	SNP (transition)	0.57	0	0.002
G	4328	4328	1	A -> G	2319	SNP (transition)	0.431	0	0.556
C	4318	4318	1	G -> C	2243	SNP (transversion)	0.442	0	0.554
G	4317	4317	1	A -> G	2241	SNP (transition)	0.574	0	0.425
A	4237	4237	1	G -> A	1555	SNP (transition)	0.893	0	0.004
C	4231	4231	1	T -> C	1859	SNP (transition)	0.268	0	0.724
CC	4227	4228	2	TA -> CC	2073 -> 2115	Substitution	35.5% -> 36.6%	0
A	4222	4222	1	G -> A	2399	SNP (transition)	0.585	0	0.0004
C	4222	4222	1	G -> C	2399	SNP (transversion)	0.411	0	0.0004
GTG	4219	4221	3	AAC -> GTG	2436 -> 2563	Substitution	39.8% -> 42.6%	0
T	4214	4214	1	G -> T	2586	SNP (transversion)	0.451	0	0.544
T	4213	4213	1	C -> T	2640	SNP (transition)	0.547	0	0.452
TC	4207	4208	2	AA -> TC	2993 -> 2995	Substitution	0.423	0
G	4204	4204	1	A -> G	3000	SNP (transition)	0.471	0	0.516
C	4201	4201	1	A -> C	3075	SNP (transversion)	0.994	0	0.003
CTC	4196	4198	3	GAA -> CTC	3099 -> 3134	Substitution	49.4% -> 49.7%	0
C	4177	4177	1	T -> C	3713	SNP (transition)	0.524	0	0.475
T	4162	4162	1	A -> T	4053	SNP (transversion)	0.526	0	0.472
T	4153	4153	1	C -> T	4206	SNP (transition)	0.385	0	0.613
G	4150	4150	1	A -> G	4358	SNP (transition)	0.619	0	0.378
G	4144	4144	1	A -> G	4543	SNP (transition)	0.303	0	0.696
A	4142	4142	1	C -> A	4706	SNP (transversion)	0.63	0	0.367
G	4141	4141	1	A -> G	4754	SNP (transition)	0.392	0	0.605
G	4135	4135	1	A -> G	4976	SNP (transition)	0.653	0	0.346
C	4123	4123	1	T -> C	5748	SNP (transition)	0.531	0	0.468
T	4120	4120	1	A -> T	5789	SNP (transversion)	0.683	0	0.297
G	4102	4102	1	A -> G	6333	SNP (transition)	0.698	0	0.301
A	4096	4096	1	T -> A	7169	SNP (transversion)	0.713	0	0.286
G	4072	4072	1	C -> G	6688	SNP (transversion)	0.663	0	0.264
C	4069	4069	1	T -> C	6675	SNP (transition)	0.723	0	0.275
C	4063	4063	1	T -> C	6666	SNP (transition)	0.715	0	0.284
T	4057	4057	1	C -> T	6270	SNP (transition)	0.743	0	0.256
AA	4053	4054	2	CT -> AA	6245 -> 6256	Substitution	0.716	0
C	4051	4051	1	T -> C	6207	SNP (transition)	0.742	0	0.257
T	4048	4048	1	A -> T	6361	SNP (transversion)	0.726	0	0.253
TT	4045	4046	2	AA -> TT	6306 -> 6313	Substitution	72.0% -> 72.1%	0
G	4042	4042	1	A -> G	6184	SNP (transition)	0.727	0	0.253
A	4039	4039	1	G -> A	6178	SNP (transition)	0.58	0	0.418
C	4036	4036	1	T -> C	6260	SNP (transition)	0.72	0	0.279
T	4024	4024	1	G -> T	6203	SNP (transversion)	0.728	0	0.271
A	4021	4021	1	C -> A	6118	SNP (transversion)	0.666	0	0.273
C	3979	3979	1	T -> C	6213	SNP (transition)	0.713	0	0.286
T	3976	3976	1	G -> T	5882	SNP (transversion)	0.699	0	0.289
C	3974	3974	1	T -> C	5770	SNP (transition)	0.774	0	0.224
A	3973	3973	1	G -> A	5705	SNP (transition)	0.689	0	0.299
G	3970	3970	1	C -> G	5605	SNP (transversion)	0.653	0	0.306
T	3968	3968	1	C -> T	5600	SNP (transition)	0.69	0	0.308
G	3964	3964	1	A -> G	5764	SNP (transition)	0.702	0	0.298
A	3958	3958	1	C -> A	5871	SNP (transversion)	0.558	0	0.305
C	3946	3946	1	T -> C	5343	SNP (transition)	0.677	0	0.322
G	3940	3940	1	C -> G	5046	SNP (transversion)	0.665	0	0.334
TC	3931	3932	2	CT -> TC	5204 -> 5215	Substitution	60.6% -> 60.8%	0
CA	3924	3925	2	AG -> CA	5241 -> 5256	Substitution	0.656	0
TGTG	3916	3919	4	CAGT -> TGTG	5144 -> 5310	Substitution	63.3% -> 64.3%	0
T	3907	3907	1	C -> T	6010	SNP (transition)	0.422	0	0.577
T	3901	3901	1	C -> T	6116	SNP (transition)	0.658	0	0.341
A	3898	3898	1	T -> A	5880	SNP (transversion)	0.602	0	0.327
T	3895	3895	1	A -> T	5976	SNP (transversion)	0.978	0	0.017
C	3889	3889	1	T -> C	6399	SNP (transition)	0.417	0	0.581
T	3886	3886	1	C -> T	6324	SNP (transition)	0.307	0	0.691
T	3883	3883	1	C -> T	6473	SNP (transition)	0.358	0	0.625
A	3880	3880	1	T -> A	6466	SNP (transversion)	0.689	0	0.308
A	3877	3877	1	G -> A	6565	SNP (transition)	0.692	0	0.306
C	3874	3874	1	T -> C	6615	SNP (transition)	0.293	0	0.707
C	3859	3859	1	A -> C	5887	SNP (transversion)	0.692	0	0.306
C	3857	3857	1	T -> C	6067	SNP (transition)	0.696	0	0.302
G	3856	3856	1	T -> G	6086	SNP (transversion)	0.713	0	0.211
C	3847	3847	1	T -> C	5903	SNP (transition)	0.347	0	0.651
T	3841	3841	1	C -> T	6051	SNP (transition)	0.417	0	0.582
T	3835	3835	1	C -> T	6228	SNP (transition)	0.281	0	0.719
T	3826	3826	1	C -> T	6241	SNP (transition)	0.282	0	0.709
C	3814	3814	1	A -> C	5965	SNP (transversion)	0.57	0	0.216
A	3811	3811	1	G -> A	5853	SNP (transition)	0.423	0	0.576
A	3808	3808	1	T -> A	5662	SNP (transversion)	0.463	0	0.251
T	3805	3805	1	C -> T	5545	SNP (transition)	0.682	0	0.317
T	3799	3799	1	C -> T	5481	SNP (transition)	0.754	0	0.245
C	3793	3793	1	T -> C	5441	SNP (transition)	0.65	0	0.349
T	3790	3790	1	C -> T	5304	SNP (transition)	0.306	0	0.692
G	3787	3787	1	T -> G	5236	SNP (transversion)	0.509	0	0.27
T	3784	3784	1	C -> T	5125	SNP (transition)	0.583	0	0.416
T	3781	3781	1	C -> T	4951	SNP (transition)	0.297	0	0.702
G	3778	3778	1	A -> G	4882	SNP (transition)	0.561	0	0.438
G	3775	3775	1	A -> G	4887	SNP (transition)	0.583	0	0.416
A	3772	3772	1	G -> A	4733	SNP (transition)	0.915	0	0.083
T	3759	3759	1	A -> T	3820	SNP (transversion)	0.619	0	0.375
C	3751	3751	1	T -> C	3716	SNP (transition)	0.505	0	0.469
T	3748	3748	1	A -> T	3677	SNP (transversion)	0.578	0	0.415
A	3742	3742	1	G -> A	3134	SNP (transition)	0.811	0	0.161
G	3739	3739	1	T -> G	3026	SNP (transversion)	0.519	0	0.478
C	3730	3730	1	T -> C	2700	SNP (transition)	0.836	0	0.16
T	3721	3721	1	C -> T	2366	SNP (transition)	0.265	0	0.732
T	3703	3703	1	C -> T	1901	SNP (transition)	0.725	0	0.272
T	3673	3673	1	C -> T	1582	SNP (transition)	0.298	0	0.7
T	3634	3634	1	C -> T	1232	SNP (transition)	0.3	0	0.696
A	3622	3622	1	G -> A	1294	SNP (transition)	0.952	0	0.046
A	3613	3613	1	G -> A	1354	SNP (transition)	0.318	0	0.68
C	3598	3598	1	T -> C	1366	SNP (transition)	0.939	0
T	3553	3553	1	C -> T	1650	SNP (transition)	0.983	0	0.008
A	3539	3539	1	G -> A	1704	SNP (transition)	0.278	0	0.718
A	3526	3526	1	G -> A	1579	SNP (transition)	0.266	0	0.731
C	3514	3514	1	T -> C	1719	SNP (transition)	0.935	0
G	3509	3509	1	A -> G	1762	SNP (transition)	0.522	0	0.474
C	3503	3503	1	A -> C	1824	SNP (transversion)	0.534	0	0.465
T	3500	3500	1	C -> T	1825	SNP (transition)	0.271	0	0.728
T	3488	3488	1	C -> T	1944	SNP (transition)	0.263	0	0.734
A	3484	3484	1	G -> A	1948	SNP (transition)	0.928	0	0.07
T	3421	3421	1	C -> T	1908	SNP (transition)	0.752	0	0.246
C	3370	3370	1	T -> C	1763	SNP (transition)	0.31	0	0.687
A	3349	3349	1	G -> A	1674	SNP (transition)	0.299	0	0.7
GGA	3332	3334	3	AAT -> GGA	2175 -> 2302	Substitution	25.1% -> 28.1%	0
G	3328	3328	1	A -> G	2439	SNP (transition)	0.39	0	0.606
A	3327	3327	1	C -> A	2452	SNP (transversion)	0.356	0	0.64
C	3324	3324	1	A -> C	2478	SNP (transversion)	0.383	0	0.617
CG	3319	3320	2	GT -> CG	2562 -> 2684	Substitution	41.0% -> 42.9%	0
T	3311	3311	1	A -> T	2900	SNP (transversion)	0.51	0	0.488
G	3310	3310	1	A -> G	2956	SNP (transition)	0.783	0	0.216
A	3307	3307	1	C -> A	3079	SNP (transversion)	0.497	0	0.5
AT	3298	3299	2	GA -> AT	3703 -> 3749	Substitution	56.8% -> 57.3%	0
A	3283	3283	1	C -> A	4739	SNP (transversion)	0.624	0	0.375
T	3273	3273	1	A -> T	4951	SNP (transversion)	0.65	0	0.348
ATC	3265	3267	3	GGG -> ATC	5132 -> 5162	Substitution	65.7% -> 66.1%	0
T	3263	3263	1	C -> T	5274	SNP (transition)	0.658	0	0.334
T	3245	3245	1	G -> T	6118	SNP (transversion)	0.727	0	0.271
A	3235	3235	1	G -> A	6515	SNP (transition)	0.753	0	0.245
G	3226	3226	1	C -> G	6629	SNP (transversion)	0.742	0	0.257
G	3217	3217	1	A -> G	6872	SNP (transition)	0.772	0	0.226
T	3215	3215	1	G -> T	6873	SNP (transversion)	0.771	0	0.227
C	3210	3210	1	A -> C	6901	SNP (transversion)	0.998	0	0.0003
GAA	3192	3194	3	AGT -> GAA	6766 -> 6904	Substitution	70.4% -> 70.6%	0
AAC	3179	3181	3	CGA -> AAC	6521 -> 6539	Substitution	74.6% -> 74.9%	0
T	3170	3170	1	A -> T	6381	SNP (transversion)	0.738	0	0.258
CAA	3157	3159	3	TCG -> CAA	6229 -> 6318	Substitution	72.7% -> 72.8%	0
T	3145	3145	1	C -> T	6431	SNP (transition)	0.747	0	0.251
G	3140	3140	1	A -> G	6242	SNP (transition)	0.735	0	0.262
G	3128	3128	1	C -> G	5974	SNP (transversion)	0.731	0	0.267
T	3110	3110	1	C -> T	5614	SNP (transition)	0.718	0	0.279
GA	3107	3108	2	AG -> GA	5534 -> 5596	Substitution	71.9% -> 72.0%	0
T	3103	3103	1	C -> T	5400	SNP (transition)	0.732	0	0.266
ATCC	3089	3092	4	GCAA -> ATCC	4919 -> 5167	Substitution	69.6% -> 70.7%	0
G	3073	3073	1	A -> G	5516	SNP (transition)	0.709	0	0.288
C	3061	3061	1	T -> C	5316	SNP (transition)	0.73	0	0.269
G	3038	3038	1	A -> G	5239	SNP (transition)	0.728	0	0.271
C	3032	3032	1	G -> C	5580	SNP (transversion)	0.715	0	0.285
A	3030	3030	1	C -> A	5540	SNP (transversion)	0.718	0	0.281
G	3023	3023	1	A -> G	5635	SNP (transition)	0.727	0	0.27
T	3014	3014	1	C -> T	5387	SNP (transition)	0.728	0	0.27
GG	3011	3012	2	AA -> GG	5424 -> 5516	Substitution	70.9% -> 71.5%	0
C	3008	3008	1	G -> C	5875	SNP (transversion)	0.706	0	0.254
A	3005	3005	1	G -> A	6068	SNP (transition)	0.721	0	0.276
A	3002	3002	1	G -> A	5714	SNP (transition)	0.636	0	0.361
G	2999	2999	1	A -> G	5576	SNP (transition)	0.582	0	0.387
GCAA	2993	2996	4	AAGG -> GCAA	5519 -> 5659	Substitution	56.9% -> 57.5%	0
A	2987	2987	1	C -> A	5544	SNP (transversion)	0.69	0	0.309
C	2985	2985	1	G -> C	5373	SNP (transversion)	0.69	0	0.31
A	2963	2963	1	G -> A	5179	SNP (transition)	0.688	0	0.312
G	2953	2953	1	A -> G	5276	SNP (transition)	0.694	0	0.304
A	2930	2930	1	G -> A	4931	SNP (transition)	0.696	0	0.3
G	2927	2927	1	A -> G	4809	SNP (transition)	0.619	0	0.379
C	2924	2924	1	A -> C	4629	SNP (transversion)	0.643	0	0.356
C	2915	2915	1	A -> C	4482	SNP (transversion)	0.634	0	0.364
C	2909	2909	1	A -> C	4459	SNP (transversion)	0.602	0	0.395
C	2896	2899	4	TCAA -> C	4442 -> 4468	Deletion	54.4% -> 54.7%	0
A	2890	2890	1	C -> A	4372	SNP (transversion)	0.584	0	0.414
A	2888	2888	1	C -> A	4354	SNP (transversion)	0.56	0	0.439
G	2886	2886	1	A -> G	4288	SNP (transition)	0.996	0	0.001
A	2836	2836	1	G -> A	3457	SNP (transition)	0.302	0	0.696
G	2829	2829	1	A -> G	3471	SNP (transition)	0.265	0	0.733
T	2790	2790	1	A -> T	4122	SNP (transversion)	0.612	0	0.359
C	2783	2783	1	T -> C	4337	SNP (transition)	0.634	0	0.362
C	2781	2781	1	A -> C	4357	SNP (transversion)	0.637	0	0.361
C	2760	2760	1	T -> C	4898	SNP (transition)	0.78	0	0.194
C	2732	2732	1	A -> C	6062	SNP (transversion)	0.777	0	0.222
G	2729	2729	1	A -> G	6351	SNP (transition)	0.779	0	0.219
A	2724	2724	1	C -> A	6479	SNP (transversion)	0.76	0	0.238
G	2720	2720	1	A -> G	6431	SNP (transition)	0.769	0	0.23
T	2714	2714	1	A -> T	6339	SNP (transversion)	0.723	0	0.222
C	2708	2708	1	T -> C	6412	SNP (transition)	0.774	0	0.225
C	2705	2705	1	G -> C	6537	SNP (transversion)	0.771	0	0.228
C	2702	2702	1	A -> C	6685	SNP (transversion)	0.774	0	0.223
AT	2681	2682	2	GA -> AT	6850 -> 6867	Substitution	77.3% -> 77.4%	0
A	2666	2666	1	G -> A	7044	SNP (transition)	0.613	0	0.384
AA	2640	2641	2	GG -> AA	6521 -> 6526	Substitution	0.727	0
T	2621	2621	1	C -> T	6168	SNP (transition)	0.71	0	0.289
C	2619	2619	1	A -> C	6170	SNP (transversion)	0.737	0	0.263
A	2615	2615	1	G -> A	6195	SNP (transition)	0.721	0	0.277
T	2612	2612	1	A -> T	5979	SNP (transversion)	0.586	0	0.412
T	2594	2594	1	C -> T	5592	SNP (transition)	0.654	0	0.343
T	2582	2582	1	C -> T	4957	SNP (transition)	0.636	0	0.362
A	2579	2579	1	C -> A	4283	SNP (transversion)	0.679	0	0.286
C	2571	2571	1	A -> C	3988	SNP (transversion)	0.641	0	0.357
A	2569	2569	1	G -> A	3978	SNP (transition)	0.631	0	0.367
CTG	2563	2565	3	ACC -> CTG	3823 -> 3895	Substitution	56.8% -> 58.0%	0
C	2561	2561	1	A -> C	3808	SNP (transversion)	0.57	0	0.429
G	2549	2549	1	A -> G	3408	SNP (transition)	0.55	0	0.447
G	2546	2546	1	T -> G	3275	SNP (transversion)	0.537	0	0.462
G	2544	2544	1	A -> G	3175	SNP (transition)	0.493	0	0.505
C	2543	2543	1	T -> C	3148	SNP (transition)	0.253	0	0.745
T	2542	2542	1	A -> T	3113	SNP (transversion)	0.522	0	0.477
T	2525	2525	1	A -> T	2635	SNP (transversion)	0.454	0	0.545
C	2522	2522	1	A -> C	2530	SNP (transversion)	0.434	0	0.565
C	2520	2520	1	A -> C	2637	SNP (transversion)	0.412	0	0.587
A	2504	2504	1	G -> A	2093	SNP (transition)	0.262	0	0.733
T	2498	2498	1	C -> T	1972	SNP (transition)	0.353	0	0.646
C	2381	2381	1	T -> C	1787	SNP (transition)	0.253	0	0.744
G	2378	2378	1	A -> G	1830	SNP (transition)	0.997	0	0.002
T	2372	2372	1	C -> T	1806	SNP (transition)	0.509	0	0.489
C	2324	2324	1	T -> C	1756	SNP (transition)	0.99	0	0.007
C	2297	2297	1	T -> C	1904	SNP (transition)	0.995	0
G	2278	2278	1	A -> G	2001	SNP (transition)	0.298	0	0.699
C	2228	2228	1	T -> C	1738	SNP (transition)	0.722	0	0.274
A	2221	2221	1	G -> A	1890	SNP (transition)	0.644	0	0.232
C	2198	2198	1	T -> C	2382	SNP (transition)	0.305	0	0.694
A	2195	2195	1	G -> A	2404	SNP (transition)	0.342	0	0.656
A	2193	2193	1	C -> A	2425	SNP (transversion)	0.375	0	0.624
T	2192	2192	1	C -> T	2461	SNP (transition)	0.298	0	0.67
T	2186	2186	1	C -> T	2467	SNP (transition)	0.97	0	0.029
T	2180	2180	1	C -> T	2432	SNP (transition)	0.383	0	0.616
A	2174	2174	1	C -> A	2384	SNP (transversion)	0.419	0	0.58
G	2170	2170	1	A -> G	2400	SNP (transition)	0.438	0	0.559
C	2168	2168	1	T -> C	2413	SNP (transition)	0.443	0	0.555
T	2165	2165	1	C -> T	2387	SNP (transition)	0.619	0	0.38
C	2162	2162	1	G -> C	2406	SNP (transversion)	0.46	0	0.53
AC	2159	2160	2	GA -> AC	2437 -> 2448	Substitution	47.9% -> 48.0%	0
T	2153	2153	1	C -> T	2537	SNP (transition)	0.428	0	0.563
G	2150	2150	1	A -> G	2670	SNP (transition)	0.539	0	0.459
A	2147	2147	1	C -> A	2744	SNP (transversion)	0.364	0	0.0004
T	2147	2147	1	C -> T	2744	SNP (transition)	0.407	0	0.0004
A	2141	2141	1	C -> A	2753	SNP (transversion)	0.564	0	0.435
T	2129	2129	1	C -> T	2802	SNP (transition)	0.608	0	0.391
T	2126	2126	1	C -> T	2835	SNP (transition)	0.61	0	0.388
T	2120	2120	1	C -> T	3235	SNP (transition)	0.574	0	0.424
T	2114	2114	1	C -> T	3326	SNP (transition)	0.33	0	0.669
T	2111	2111	1	A -> T	3364	SNP (transversion)	0.627	0	0.337
A	2105	2105	1	T -> A	3629	SNP (transversion)	0.508	0	0.354
T	2084	2084	1	C -> T	3691	SNP (transition)	0.657	0	0.342
C	2081	2081	1	T -> C	3681	SNP (transition)	0.514	0	0.486
T	2078	2078	1	A -> T	3662	SNP (transversion)	0.589	0	0.371
T	2075	2075	1	C -> T	3567	SNP (transition)	0.545	0	0.454
T	2063	2063	1	C -> T	3146	SNP (transition)	0.386	0	0.612
C	2057	2057	1	A -> C	3045	SNP (transversion)	0.579	0	0.419
C	2048	2048	1	T -> C	2862	SNP (transition)	0.574	0	0.426
C	2033	2033	1	T -> C	2953	SNP (transition)	0.477	0	0.522
G	2024	2024	1	T -> G	2886	SNP (transversion)	0.511	0	0.486
A	2021	2021	1	C -> A	2955	SNP (transversion)	0.492	0	0.506
T	2012	2012	1	C -> T	2971	SNP (transition)	0.302	0	0.698
G	2006	2006	1	A -> G	3060	SNP (transition)	0.447	0	0.552
T	2003	2003	1	A -> T	3050	SNP (transversion)	0.486	0	0.502
A	2000	2000	1	G -> A	2820	SNP (transition)	0.409	0	0.59
T	1997	1997	1	C -> T	2730	SNP (transition)	0.315	0	0.684
C	1993	1993	1	G -> C	2735	SNP (transversion)	0.473	0	0.522
A	1991	1991	1	T -> A	2802	SNP (transversion)	0.423	0	0.529
G	1985	1985	1	A -> G	2846	SNP (transition)	0.483	0	0.514
G	1979	1979	1	A -> G	2922	SNP (transition)	0.488	0	0.51
C	1973	1973	1	T -> C	2514	SNP (transition)	0.457	0	0.542
A	1967	1967	1	G -> A	2445	SNP (transition)	0.302	0	0.695
T	1961	1961	1	C -> T	2346	SNP (transition)	0.472	0	0.527
T	1958	1958	1	C -> T	2343	SNP (transition)	0.423	0	0.575
G	1953	1953	1	A -> G	2326	SNP (transition)	0.565	0	0.432
GC	1949	1950	2	AA -> GC	2451 -> 2483	Substitution	47.7% -> 48.6%	0
C	1940	1940	1	T -> C	2846	SNP (transition)	0.535	0	0.461
T	1937	1937	1	A -> T	2874	SNP (transversion)	0.546	0	0.452
C	1931	1931	1	T -> C	3313	SNP (transition)	0.686	0	0.308
T	1926	1926	1	C -> T	3469	SNP (transition)	0.572	0	0.425
T	1922	1922	1	C -> T	3530	SNP (transition)	0.586	0	0.41
A	1921	1921	1	G -> A	3577	SNP (transition)	0.39	0	0.409
C	1916	1916	1	A -> C	4158	SNP (transversion)	0.637	0	0.36
T	1913	1913	1	C -> T	4198	SNP (transition)	0.527	0	0.472
T	1910	1910	1	C -> T	4249	SNP (transition)	0.577	0	0.406
C	1907	1907	1	A -> C	4349	SNP (transversion)	0.653	0	0.344
T	1868	1868	1	A -> T	5378	SNP (transversion)	0.712	0	0.272
T	1862	1862	1	C -> T	5443	SNP (transition)	0.404	0	0.595
T	1838	1838	1	G -> T	5634	SNP (transversion)	0.729	0	0.265
T	1835	1835	1	C -> T	5684	SNP (transition)	0.728	0	0.267
T	1829	1829	1	C -> T	5586	SNP (transition)	0.529	0	0.468
T	1826	1826	1	C -> T	5584	SNP (transition)	0.735	0	0.262
CA	1819	1820	2	GC -> CA	5930 -> 5931	Substitution	0.731	0
GT	1798	1799	2	AG -> GT	5730 -> 5761	Substitution	0.742	0
C	1784	1784	1	A -> C	5404	SNP (transversion)	0.743	0	0.255
CC	1777	1778	2	AA -> CC	4972 -> 4980	Substitution	59.9% -> 60.1%	0
T	1775	1775	1	C -> T	4990	SNP (transition)	0.725	0	0.273
G	1771	1771	1	A -> G	4949	SNP (transition)	0.75	0	0.249
T	1769	1769	1	C -> T	4882	SNP (transition)	0.572	0	0.426
C	1763	1763	1	T -> C	4431	SNP (transition)	0.556	0	0.441
A	1760	1760	1	T -> A	4545	SNP (transversion)	0.735	0	0.262
A	1734	1734	1	G -> A	3746	SNP (transition)	0.679	0	0.321
G	1731	1731	1	A -> G	3644	SNP (transition)	0.729	0	0.27
C	1730	1730	1	T -> C	3665	SNP (transition)	0.463	0	0.534
T	1727	1727	1	C -> T	3643	SNP (transition)	0.726	0	0.272
T	1721	1721	1	C -> T	3759	SNP (transition)	0.748	0	0.25
C	1661	1661	1	T -> C	3444	SNP (transition)	0.284	0	0.715
TC	1659	1660	2	AG -> TC	3407 -> 3443	Substitution	69.0% -> 69.1%	0
C	1644	1644	1	T -> C	3296	SNP (transition)	0.632	0	0.367
C	1643	1643	1	A -> C	3297	SNP (transversion)	0.478	0	0.369
G	1640	1640	1	C -> G	3443	SNP (transversion)	0.6	0	0.398
C	1630	1630	1	A -> C	3362	SNP (transversion)	0.548	0	0.449
A	1628	1628	1	G -> A	3398	SNP (transition)	0.54	0	0.46
C	1616	1616	1	T -> C	3293	SNP (transition)	0.496	0	0.504
G	1610	1610	1	A -> G	3076	SNP (transition)	0.545	0	0.455
C	1601	1601	1	G -> C	2917	SNP (transversion)	0.451	0	0.547
A	1595	1595	1	T -> A	2725	SNP (transversion)	0.423	0	0.575
G	1592	1592	1	A -> G	2674	SNP (transition)	0.418	0	0.579
C	1586	1586	1	T -> C	2651	SNP (transition)	0.286	0	0.712
A	1583	1583	1	C -> A	2633	SNP (transversion)	0.359	0	0.592
CT	1580	1581	2	TG -> CT	2635 -> 2660	Substitution	39.4% -> 40.0%	0
T	1573	1573	1	A -> T	2465	SNP (transversion)	0.342	0	0.657
A	1571	1571	1	T -> A	2378	SNP (transversion)	0.302	0	0.667
A	1565	1565	1	T -> A	2141	SNP (transversion)	0.393	0	0.601
A	1562	1562	1	C -> A	2207	SNP (transversion)	0.255	0	0.744
T	1533	1533	1	C -> T	1948	SNP (transition)	0.323	0	0.675
T	1511	1511	1	C -> T	1805	SNP (transition)	0.468	0	0.529
C	1499	1499	1	T -> C	1742	SNP (transition)	0.253	0	0.742
A	1475	1475	1	G -> A	1703	SNP (transition)	0.999	0
C	1439	1439	1	T -> C	1738	SNP (transition)	0.98	0	0.016
T	1436	1436	1	C -> T	1775	SNP (transition)	0.264	0	0.732
T	1385	1385	1	A -> T	2575	SNP (transversion)	0.312	0	0.685
A	1382	1382	1	G -> A	2608	SNP (transition)	0.709	0	0.001
T	1382	1382	1	G -> T	2608	SNP (transversion)	0.288	0	0.001
TC	1380	1381	2	AA -> TC	2633 -> 2656	Substitution	29.2% -> 29.5%	0
T	1379	1379	1	C -> T	2657	SNP (transition)	0.506	0	0.487
G	1358	1358	1	T -> G	3070	SNP (transversion)	0.43	0	0.412
G	1352	1352	1	A -> G	3324	SNP (transition)	0.452	0	0.545
A	1349	1349	1	G -> A	3375	SNP (transition)	0.467	0	0.531
C	1346	1346	1	G -> C	3286	SNP (transversion)	0.485	0	0.51
A	1344	1344	1	G -> A	3323	SNP (transition)	0.495	0	0.503
C	1343	1343	1	A -> C	3354	SNP (transversion)	0.436	0	0.493
A	1340	1340	1	G -> A	3508	SNP (transition)	0.521	0	0.453
C	1337	1337	1	T -> C	3590	SNP (transition)	0.537	0	0.438
A	1319	1319	1	C -> A	3976	SNP (transversion)	0.59	0	0.409
C	1313	1313	1	A -> C	4172	SNP (transversion)	0.534	0	0.378
A	1307	1307	1	G -> A	4559	SNP (transition)	0.609	0	0.388
C	1295	1295	1	T -> C	4752	SNP (transition)	0.671	0	0.326
G	1283	1283	1	A -> G	5006	SNP (transition)	0.675	0	0.324
C	1279	1279	1	G -> C	4997	SNP (transversion)	0.696	0	0.303
AT	1270	1271	2	GA -> AT	4833 -> 4874	Substitution	68.6% -> 68.8%	0
A	1244	1244	1	G -> A	4561	SNP (transition)	0.721	0	0.27
A	1223	1223	1	C -> A	4018	SNP (transversion)	0.715	0	0.181
G	1217	1217	1	A -> G	3881	SNP (transition)	0.732	0	0.268
A	1214	1214	1	G -> A	3747	SNP (transition)	0.715	0	0.283
CT	1211	1212	2	GC -> CT	3705 -> 3715	Substitution	71.5% -> 71.8%	0
T	1208	1208	1	C -> T	3726	SNP (transition)	0.709	0	0.276
C	1202	1202	1	T -> C	3439	SNP (transition)	0.983	0	0.016
TA	1199	1200	2	CC -> TA	3336 -> 3344	Substitution	68.6% -> 68.7%	0
A	1190	1190	1	G -> A	3057	SNP (transition)	0.673	0	0.324
C	1181	1181	1	T -> C	2768	SNP (transition)	0.665	0	0.334
CCA	1149	1151	3	TGT -> CCA	1884 -> 1905	Substitution	45.7% -> 47.3%	0
T	1146	1146	1	C -> T	1844	SNP (transition)	0.292	0	0.706
T	1140	1140	1	G -> T	1627	SNP (transversion)	0.376	0	0.619
CA	1136	1137	2	AC -> CA	1537 -> 1541	Substitution	0.356	0
G	1132	1132	1	A -> G	1376	SNP (transition)	0.316	0	0.683
G	1128	1128	1	A -> G	1308	SNP (transition)	0.292	0	0.705
T	1125	1125	1	G -> T	1322	SNP (transversion)	0.284	0	0.715
CT	1120	1121	2	AG -> CT	1333 -> 1340	Substitution	0.254	0
A	1110	1110	1	G -> A	1176	SNP (transition)	0.855	0	0.001
G	1083	1083	1	A -> G	1157	SNP (transition)	0.29	0	0.708
G	1074	1074	1	A -> G	1269	SNP (transition)	0.283	0	0.71
T	1071	1071	1	C -> T	1279	SNP (transition)	0.261	0	0.729
G	1059	1059	1	A -> G	1549	SNP (transition)	0.29	0	0.71
G	1056	1056	1	A -> G	1578	SNP (transition)	0.298	0	0.702
T	1017	1017	1	C -> T	1676	SNP (transition)	0.998	0	0.001
A	984	984	1	G -> A	1655	SNP (transition)	0.995	0	0.001
T	972	972	1	C -> T	1724	SNP (transition)	0.671	0	0.323
A	927	927	1	G -> A	1766	SNP (transition)	0.251	0	0.745
C	918	918	1	T -> C	1686	SNP (transition)	0.309	0	0.689
C	900	900	1	T -> C	1590	SNP (transition)	0.31	0	0.688
G	855	855	1	A -> G	1570	SNP (transition)	0.712	0	0.286
A	844	844	1	T -> A	1522	SNP (transversion)	0.995	0	0.001
A	795	795	1	G -> A	1609	SNP (transition)	0.257	0	0.741
T	756	756	1	C -> T	1614	SNP (transition)	0.265	0	0.731
C	753	753	1	T -> C	1640	SNP (transition)	0.267	0	0.729
T	750	750	1	C -> T	1624	SNP (transition)	0.469	0	0.529
T	729	729	1	C -> T	1668	SNP (transition)	0.508	0	0.489
T	723	723	1	C -> T	1757	SNP (transition)	0.252	0	0.746
A	692	692	1	G -> A	1761	SNP (transition)	0.5	0	0.498
C	684	684	1	T -> C	1812	SNP (transition)	0.526	0	0.471
A	681	681	1	G -> A	1799	SNP (transition)	0.252	0	0.748
T	630	630	1	C -> T	1675	SNP (transition)	0.261	0	0.738
T	615	615	1	C -> T	1555	SNP (transition)	0.266	0	0.734
C	567	567	1	T -> C	1486	SNP (transition)	0.995	0	0.005
G	552	552	1	A -> G	1665	SNP (transition)	0.999	0
G	549	549	1	A -> G	1671	SNP (transition)	0.537	0	0.458
C	521	521	1	T -> C	1508	SNP (transition)	0.264	0	0.732
C	501	501	1	T -> C	1529	SNP (transition)	0.298	0	0.701
A	483	483	1	G -> A	1542	SNP (transition)	0.796	0	0.198
G	459	459	1	A -> G	1794	SNP (transition)	0.283	0	0.715
T	453	453	1	C -> T	1779	SNP (transition)	0.708	0	0.291
GA	433	434	2	AC -> GA	2487 -> 2508	Substitution	36.5% -> 37.3%	0
G	417	417	1	A -> G	3089	SNP (transition)	0.478	0	0.521
G	414	414	1	A -> G	3144	SNP (transition)	0.486	0	0.511
AACT	405	408	4	GGTC -> AACT	3423 -> 3491	Substitution	53.4% -> 53.8%	0
CCGCT	396	400	5	GAAAC -> CCGCT	3589 -> 3698	Substitution	51.5% -> 52.3%	0
GC	393	394	2	CT -> GC	3767 -> 3770	Substitution	0.574	0
T	391	391	1	C -> T	3765	SNP (transition)	0.577	0	0.42
A	387	387	1	G -> A	3795	SNP (transition)	0.592	0	0.404
C	385	385	1	A -> C	3829	SNP (transversion)	0.592	0	0.405
A	384	384	1	G -> A	3846	SNP (transition)	0.361	0	0.635
A	381	381	1	G -> A	4057	SNP (transition)	0.602	0	0.396
G	378	378	1	A -> G	4383	SNP (transition)	0.718	0	0.277
C	375	375	1	G -> C	4491	SNP (transversion)	0.639	0	0.359
A	373	373	1	G -> A	4730	SNP (transition)	0.626	0	0.371
G	369	369	1	T -> G	5573	SNP (transversion)	0.677	0	0.309
A	362	362	1	G -> A	6039	SNP (transition)	0.685	0	0.314
C	357	357	1	T -> C	6185	SNP (transition)	0.856	0	0.143
A	353	353	1	T -> A	6225	SNP (transversion)	0.764	0	0.235
G	348	348	1	A -> G	6321	SNP (transition)	0.345	0	0.654
G	339	339	1	A -> G	6628	SNP (transition)	0.658	0	0.34
T	330	330	1	C -> T	7192	SNP (transition)	0.419	0	0.58
A	324	324	1	G -> A	7570	SNP (transition)	0.418	0	0.58
C	321	321	1	T -> C	7578	SNP (transition)	0.695	0	0.233
C	312	312	1	G -> C	7633	SNP (transversion)	0.7	0	0.286
C	303	303	1	T -> C	7716	SNP (transition)	0.267	0	0.731
C	279	279	1	T -> C	7391	SNP (transition)	0.699	0	0.298
C	270	270	1	T -> C	7068	SNP (transition)	0.559	0	0.44
G	267	267	1	A -> G	7021	SNP (transition)	0.448	0	0.551
T	252	252	1	G -> T	6828	SNP (transversion)	0.305	0	0.692
C	250	250	1	A -> C	6710	SNP (transversion)	0.312	0	0.319
T	250	250	1	A -> T	6710	SNP (transversion)	0.368	0	0.319
G	249	249	1	A -> G	6710	SNP (transition)	0.753	0	0.244
A	241	241	1	C -> A	6685	SNP (transversion)	0.68	0	0.319
G	240	240	1	A -> G	6689	SNP (transition)	0.893	0	0.106
C	237	237	1	T -> C	6630	SNP (transition)	0.51	0	0.488
C	231	231	1	T -> C	6460	SNP (transition)	0.85	0	0.147
T	228	228	1	C -> T	6049	SNP (transition)	0.36	0	0.636
GAG	219	221	3	ATC -> GAG	5097 -> 5351	Substitution	63.1% -> 64.5%	0
C	216	216	1	A -> C	4606	SNP (transversion)	0.314	0	0.01
G	216	216	1	A -> G	4606	SNP (transition)	0.374	0	0.01
T	216	216	1	A -> T	4606	SNP (transversion)	0.303	0	0.01
C	214	214	1	T -> C	4496	SNP (transition)	0.622	0	0.376
C	210	210	1	T -> C	4380	SNP (transition)	0.473	0	0.526
T	207	207	1	C -> T	4201	SNP (transition)	0.746	0	0.251
C	204	204	1	T -> C	4172	SNP (transition)	0.998	0
C	201	201	1	T -> C	4094	SNP (transition)	0.604	0	0.395
T	198	198	1	C -> T	4021	SNP (transition)	0.309	0	0.688
T	195	195	1	C -> T	3936	SNP (transition)	0.326	0	0.672
T	180	180	1	G -> T	3289	SNP (transversion)	0.408	0	0.473
G	177	177	1	A -> G	3206	SNP (transition)	0.991	0	0.006
A	174	174	1	T -> A	2984	SNP (transversion)	0.401	0	0.526
T	173	173	1	C -> T	2946	SNP (transition)	0.519	0	0.479
C	168	168	1	T -> C	2825	SNP (transition)	0.598	0	0.395
A	165	165	1	T -> A	3161	SNP (transversion)	0.587	0	0.407
C	162	162	1	A -> C	3257	SNP (transversion)	0.394	0	0.605
C	159	159	1	A -> C	3225	SNP (transversion)	0.318	0	0.503
T	157	157	1	C -> T	3176	SNP (transition)	0.514	0	0.486
G	156	156	1	A -> G	3120	SNP (transition)	0.368	0	0.628
G	153	153	1	A -> G	3065	SNP (transition)	0.36	0	0.638
A	140	140	1	T -> A	2640	SNP (transversion)	0.577	0	0.421
T	127	127	1	C -> T	2399	SNP (transition)	0.594	0	0.279
T	123	123	1	C -> T	2314	SNP (transition)	0.998	0	0.0004
T	91	91	1	C -> T	1384	SNP (transition)	0.834	0	0.165
A	82	82	1	G -> A	1333	SNP (transition)	0.489	0	0.509
G	65	65	1	A -> G	1195	SNP (transition)	0.485	0	0.511
CG	11	12	2	GA -> CG	28 -> 30	Substitution	23.3% -> 25.0%	9.3e-27
C	10	10	1	T -> C	20	SNP (transition)	0.7	6.1e-48	0.25
CTCT	5	8	4	AAGA -> CTCT	19	Substitution	0.684	5.4e-47
T	1	1	1	A -> T	19	SNP (transversion)	0.737	1.2e-52	0.053

## Sheet: HN_BYDV-PAV
Single nucleotide polymorphism of BYDV-HN-PAV
Name	Minimum	Maximum	Length	Change	Coverage	Polymorphism Type	Variant Frequency	Variant P-Value (approximate)	Reference Frequency
AG	5588	5589	2	GC -> AG	1000 -> 1002	Substitution	0.992	0
T	5580	5580	1	A -> T	1105	SNP (transversion)	0.99	0
CC	5573	5574	2	GT -> CC	1332 -> 1360	Substitution	0.995	0
TGTA	5522	5525	4	AACG -> TGTA	3450 -> 3464	Substitution	0.992	0
T	5471	5471	1	C -> T	4145	SNP (transition)	0.999	0	0.0005
ACA	5405	5407	3	GTT -> ACA	3541 -> 3643	Substitution	0.993	0
AG	5399	5400	2	CA -> AG	4001 -> 4041	Substitution	0.994	0
A	5395	5395	1	G -> A	3965	SNP (transition)	0.997	0	0.001
A	5389	5389	1	C -> A	4011	SNP (transversion)	0.997	0	0.001
T	5375	5375	1	C -> T	4309	SNP (transition)	0.997	0	0.001
A	5353	5353	1	G -> A	3867	SNP (transition)	0.998	0	0.001
T	5242	5242	1	C -> T	2591	SNP (transition)	0.997	0	0.001
T	5234	5234	1	C -> T	2158	SNP (transition)	0.995	0	0.002
G	5230	5230	1	A -> G	2082	SNP (transition)	0.995	0	0.001
TG	5198	5199	2	CA -> TG	2151 -> 2180	Substitution	99.1% -> 99.2%	0
T	5195	5195	1	C -> T	2080	SNP (transition)	0.998	0	0.001
G	5182	5182	1	A -> G	2081	SNP (transition)	0.994	0	0.001
A	5179	5179	1	G -> A	2041	SNP (transition)	0.993	0	0.001
C	5164	5164	1	T -> C	1819	SNP (transition)	0.995	0	0.002
T	5128	5128	1	C -> T	1787	SNP (transition)	0.992	0	0.002
T	5124	5124	1	C -> T	1883	SNP (transition)	0.971	0	0.015
A	5110	5110	1	G -> A	2094	SNP (transition)	0.992	0	0.004
	5089	5089	1	#NAME?	2314	Deletion	1	0
A	5074	5074	1	C -> A	2444	SNP (transversion)	0.997	0	0.002
G	5060	5060	1	A -> G	2313	SNP (transition)	0.994	0	0.001
T	5052	5053	2	GA -> T	2370	Deletion	0.995	0
TCT	5034	5036	3	CGC -> TCT	2393 -> 2544	Substitution	97.0% -> 98.3%	0
G	5032	5032	1	C -> G	2600	SNP (transversion)	0.996	0	0.003
T	5029	5029	1	C -> T	2641	SNP (transition)	0.994	0	0.003
C	5027	5027	1	T -> C	2665	SNP (transition)	0.998	0
CCC	5022	5024	3	TTT -> CCC	2738 -> 2764	Substitution	99.6% -> 99.7%	0
C	5018	5018	1	T -> C	2853	SNP (transition)	0.998	0	0.002
C	5016	5016	1	T -> C	2871	SNP (transition)	0.997	0	0.002
TTCA	5011	5014	4	GCAG -> TTCA	2893 -> 2927	Substitution	0.981	0
	5005	5006	2	#NAME?	2939	Deletion	1	0
G	5003	5003	1	T -> G	2946	SNP (transversion)	0.999	0	0.0003
TG	5000	4999	0	#NAME?	3022 -> 3025	Insertion	0.993	0
T	4997	4997	1	C -> T	3021	SNP (transition)	0.996	0	0.001
C	4994	4994	1	T -> C	3073	SNP (transition)	0.998	0	0.001
CG	4991	4992	2	GA -> CG	3069 -> 3112	Substitution	0.993	0
GA	4988	4989	2	TT -> GA	3045 -> 3067	Substitution	0.993	0
G	4985	4985	1	T -> G	3161	SNP (transversion)	0.997	0	0.001
TT	4977	4978	2	GC -> TT	3058 -> 3067	Substitution	98.8% -> 99.1%	0
A	4973	4973	1	T -> A	3111	SNP (transversion)	0.996	0	0.002
GA	4970	4971	2	CT -> GA	3051 -> 3057	Substitution	0.993	0
T	4968	4968	1	C -> T	2826	SNP (transition)	0.996	0	0.003
A	4961	4961	1	G -> A	2794	SNP (transition)	0.995	0	0.0004
C	4959	4959	1	T -> C	2847	SNP (transition)	0.996	0	0.001
T	4956	4956	1	G -> T	2815	SNP (transversion)	0.996	0	0.001
C	4949	4949	1	T -> C	2748	SNP (transition)	0.996	0	0.001
G	4938	4938	1	A -> G	2773	SNP (transition)	0.996	0	0.001
A	4935	4935	1	G -> A	2648	SNP (transition)	0.902	0	0.094
A	4933	4933	1	C -> A	2646	SNP (transversion)	0.995	0	0.002
C	4873	4873	1	T -> C	2234	SNP (transition)	0.996	0
C	4859	4859	1	T -> C	2087	SNP (transition)	0.999	0
G	4852	4852	1	A -> G	2126	SNP (transition)	0.999	0	0.0005
A	4786	4786	1	G -> A	2352	SNP (transition)	0.986	0	0.006
T	4777	4777	1	C -> T	2539	SNP (transition)	0.998	0	0.001
A	4762	4762	1	G -> A	2595	SNP (transition)	0.998	0	0.001
A	4703	4703	1	T -> A	2496	SNP (transversion)	0.995	0	0.001
C	4698	4698	1	T -> C	2691	SNP (transition)	0.997	0	0.0004
AG	4693	4694	2	CA -> AG	2704 -> 2708	Substitution	0.997	0
A	4687	4687	1	T -> A	2693	SNP (transversion)	0.997	0	0.0004
G	4669	4669	1	A -> G	2779	SNP (transition)	0.999	0
G	4666	4666	1	A -> G	2744	SNP (transition)	0.998	0	0.001
TT	4660	4661	2	AC -> TT	2739	Substitution	0.993	0
C	4658	4658	1	A -> C	2724	SNP (transversion)	0.995	0	0.001
GA	4654	4655	2	AT -> GA	2798 -> 2822	Substitution	0.995	0
C	4651	4651	1	T -> C	2808	SNP (transition)	0.998	0	0.001
TA	4648	4649	2	CT -> TA	2655 -> 2678	Substitution	0.994	0
CAA	4642	4644	3	TGG -> CAA	2650 -> 2698	Substitution	98.9% -> 99.5%	0
C	4633	4633	1	A -> C	2810	SNP (transversion)	0.998	0	0.001
T	4630	4630	1	C -> T	2768	SNP (transition)	0.995	0	0.001
	4626	4628	3	#NAME?	2713	Deletion	1	0
A	4623	4623	1	G -> A	2788	SNP (transition)	0.993	0	0.006
G	4621	4621	1	A -> G	2829	SNP (transition)	0.999	0	0.0004
C	4618	4618	1	T -> C	2909	SNP (transition)	0.999	0	0.0003
T	4610	4610	1	C -> T	2836	SNP (transition)	0.998	0	0.001
C	4603	4603	1	T -> C	2853	SNP (transition)	0.997	0	0.001
A	4594	4594	1	G -> A	2936	SNP (transition)	0.998	0	0.001
T	4585	4585	1	A -> T	2933	SNP (transversion)	0.997	0	0.001
AC	4582	4583	2	GA -> AC	2957 -> 2987	Substitution	0.997	0
C	4580	4580	1	T -> C	2981	SNP (transition)	0.998	0	0.001
A	4576	4576	1	G -> A	3045	SNP (transition)	0.993	0	0.005
A	4570	4570	1	G -> A	3346	SNP (transition)	0.996	0	0.001
A	4567	4567	1	G -> A	3352	SNP (transition)	0.999	0
A	4564	4564	1	G -> A	3375	SNP (transition)	0.999	0	0.001
C	4534	4534	1	T -> C	3067	SNP (transition)	0.996	0
G	4485	4485	1	A -> G	3122	SNP (transition)	0.997	0	0.001
T	4444	4444	1	C -> T	3347	SNP (transition)	0.998	0	0.001
G	4411	4411	1	A -> G	3028	SNP (transition)	0.993	0	0.003
A	4386	4386	1	T -> A	3159	SNP (transversion)	0.995	0	0.002
G	4342	4342	1	A -> G	3233	SNP (transition)	0.997	0	0.002
T	4329	4329	1	C -> T	2992	SNP (transition)	0.994	0	0.002
A	4237	4237	1	G -> A	2769	SNP (transition)	0.993	0	0.002
G	4236	4236	1	A -> G	2692	SNP (transition)	0.887	0	0.11
A	4222	4222	1	G -> A	2483	SNP (transition)	0.994	0	0.003
T	4213	4213	1	C -> T	2481	SNP (transition)	0.988	0	0.009
C	4201	4201	1	A -> C	2704	SNP (transversion)	0.997	0	0.001
G	4171	4171	1	A -> G	2894	SNP (transition)	0.994	0	0.004
T	4153	4153	1	C -> T	3167	SNP (transition)	0.993	0	0.004
G	4144	4144	1	A -> G	3306	SNP (transition)	0.992	0	0.004
T	4120	4120	1	A -> T	3580	SNP (transversion)	0.997	0	0.001
T	4099	4099	1	C -> T	3890	SNP (transition)	0.995	0	0.004
T	4087	4087	1	A -> T	3974	SNP (transversion)	0.993	0	0.005
C	3919	3919	1	T -> C	3567	SNP (transition)	0.996	0	0.002
T	3904	3904	1	C -> T	4133	SNP (transition)	0.996	0	0.002
T	3895	3895	1	A -> T	4122	SNP (transversion)	0.993	0	0.001
T	3886	3886	1	C -> T	4219	SNP (transition)	0.997	0	0.001
A	3844	3844	1	C -> A	3945	SNP (transversion)	0.99	0	0.006
A	3838	3838	1	G -> A	4156	SNP (transition)	0.998	0	0.001
G	3814	3814	1	A -> G	3903	SNP (transition)	0.996	0	0.001
T	3799	3799	1	C -> T	4019	SNP (transition)	0.997	0	0.001
A	3772	3772	1	G -> A	3796	SNP (transition)	0.997	0	0.0003
C	3730	3730	1	T -> C	3386	SNP (transition)	0.996	0	0.001
C	3724	3724	1	T -> C	3450	SNP (transition)	0.992	0	0.002
T	3703	3703	1	C -> T	3422	SNP (transition)	0.996	0	0.002
G	3687	3687	1	A -> G	3063	SNP (transition)	0.992	0	0.0003
G	3658	3658	1	A -> G	2993	SNP (transition)	0.99	0	0.004
A	3622	3622	1	G -> A	2519	SNP (transition)	0.996	0	0.002
C	3598	3598	1	T -> C	2365	SNP (transition)	0.996	0	0.001
T	3553	3553	1	C -> T	2707	SNP (transition)	0.983	0	0.005
A	3539	3539	1	G -> A	2813	SNP (transition)	0.994	0	0.004
C	3514	3514	1	T -> C	2732	SNP (transition)	0.995	0	0.001
A	3496	3496	1	G -> A	2940	SNP (transition)	0.994	0	0.001
A	3484	3484	1	G -> A	3040	SNP (transition)	0.998	0
T	3421	3421	1	C -> T	3020	SNP (transition)	0.995	0	0.001
G	3310	3310	1	A -> G	2515	SNP (transition)	0.997	0	0.001
C	3210	3210	1	A -> C	2613	SNP (transversion)	0.997	0	0.0004
G	2886	2886	1	A -> G	2690	SNP (transition)	0.997	0	0.001
T	2790	2790	1	A -> T	2374	SNP (transversion)	0.995	0	0.003
G	2757	2757	1	A -> G	2417	SNP (transition)	0.995	0	0.003
T	2754	2754	1	C -> T	2395	SNP (transition)	0.991	0	0.003
T	2636	2636	1	C -> T	3331	SNP (transition)	0.995	0	0.002
G	2563	2563	1	A -> G	3188	SNP (transition)	0.996	0	0.002
G	2378	2378	1	A -> G	2772	SNP (transition)	0.997	0	0.002
G	2336	2336	1	A -> G	2785	SNP (transition)	0.996	0	0.001
C	2297	2297	1	T -> C	3118	SNP (transition)	0.997	0
C	2228	2228	1	T -> C	2727	SNP (transition)	0.995	0	0.001
A	2221	2221	1	G -> A	2714	SNP (transition)	0.993	0	0.003
G	2194	2194	1	A -> G	2537	SNP (transition)	0.998	0	0.001
T	2186	2186	1	C -> T	2533	SNP (transition)	0.995	0	0.002
G	2102	2102	1	A -> G	2472	SNP (transition)	0.998	0	0.001
T	1862	1862	1	C -> T	2998	SNP (transition)	0.992	0	0.006
A	1799	1799	1	G -> A	2822	SNP (transition)	0.991	0	0.001
T	1511	1511	1	C -> T	3117	SNP (transition)	0.996	0	0.001
A	1475	1475	1	G -> A	3039	SNP (transition)	0.997	0	0.001
C	1439	1439	1	T -> C	3037	SNP (transition)	0.996	0	0.001
A	1406	1406	1	G -> A	3505	SNP (transition)	0.875	0	0.124
A	1382	1382	1	G -> A	3305	SNP (transition)	0.995	0	0.002
C	1205	1205	1	T -> C	1975	SNP (transition)	0.996	0	0.003
C	1202	1202	1	T -> C	1960	SNP (transition)	0.998	0
A	1110	1110	1	G -> A	1787	SNP (transition)	0.998	0
G	1074	1074	1	A -> G	2058	SNP (transition)	0.994	0	0.001
T	1068	1068	1	C -> T	2077	SNP (transition)	0.992	0	0.002
G	1023	1023	1	A -> G	2386	SNP (transition)	0.996	0	0.0004
T	1017	1017	1	C -> T	2371	SNP (transition)	0.996	0	0.001
A	999	999	1	G -> A	2463	SNP (transition)	0.998	0	0.001
A	984	984	1	G -> A	2463	SNP (transition)	0.998	0	0.001
G	960	960	1	T -> G	2700	SNP (transversion)	0.996	0	0.001
T	952	952	1	C -> T	2694	SNP (transition)	0.998	0	0.0004
T	888	888	1	C -> T	2618	SNP (transition)	0.997	0	0.002
T	870	870	1	C -> T	2760	SNP (transition)	0.996	0	0.001
A	858	858	1	G -> A	2650	SNP (transition)	0.996	0	0.002
G	855	855	1	A -> G	2629	SNP (transition)	0.997	0	0.001
A	844	844	1	T -> A	2498	SNP (transversion)	0.997	0	0.0004
G	837	837	1	A -> G	2538	SNP (transition)	0.998	0	0.001
A	825	825	1	G -> A	2640	SNP (transition)	0.995	0	0.002
G	809	809	1	A -> G	2675	SNP (transition)	0.995	0	0.002
T	783	783	1	C -> T	2675	SNP (transition)	0.995	0	0.002
A	738	738	1	G -> A	2681	SNP (transition)	0.88	0	0.116
C	708	708	1	T -> C	2987	SNP (transition)	0.998	0	0.001
C	684	684	1	T -> C	3224	SNP (transition)	0.998	0	0.001
T	618	618	1	C -> T	2849	SNP (transition)	0.998	0	0.0004
G	576	576	1	A -> G	2560	SNP (transition)	0.994	0	0.002
C	567	567	1	T -> C	2472	SNP (transition)	0.998	0	0.0004
A	555	555	1	G -> A	2544	SNP (transition)	0.992	0	0.001
AAA	540	542	3	GCG -> AAA	2383 -> 2418	Substitution	0.988	0
A	534	534	1	G -> A	2285	SNP (transition)	0.992	0	0.004
C	528	528	1	T -> C	2288	SNP (transition)	0.996	0	0.002
C	521	521	1	T -> C	2356	SNP (transition)	0.996	0	0.0004
T	480	480	1	C -> T	2505	SNP (transition)	0.997	0
C	477	477	1	T -> C	2517	SNP (transition)	0.998	0
C	474	474	1	T -> C	2498	SNP (transition)	0.998	0	0.001
A	424	424	1	T -> A	2652	SNP (transversion)	0.989	0	0.003
A	384	384	1	G -> A	2773	SNP (transition)	0.987	0	0.007
C	357	357	1	T -> C	3355	SNP (transition)	0.997	0	0.001
T	354	354	1	C -> T	3279	SNP (transition)	0.995	0	0.004
G	348	348	1	A -> G	3347	SNP (transition)	0.994	0	0.004
G	339	339	1	A -> G	3553	SNP (transition)	0.998	0	0.001
A	336	336	1	G -> A	3625	SNP (transition)	0.993	0	0.005
C	303	303	1	T -> C	4136	SNP (transition)	0.999	0	0.001
G	267	267	1	A -> G	3885	SNP (transition)	0.998	0	0.001
T	258	258	1	A -> T	3997	SNP (transversion)	0.994	0	0.004
G	249	249	1	A -> G	3674	SNP (transition)	0.997	0	0.0003
C	237	237	1	T -> C	3643	SNP (transition)	0.994	0	0.005
T	228	228	1	C -> T	3322	SNP (transition)	0.996	0	0.001
G	216	216	1	A -> G	2698	SNP (transition)	0.996	0	0.0004
T	213	213	1	A -> T	2648	SNP (transversion)	0.993	0	0.004
C	211	211	1	A -> C	2641	SNP (transversion)	0.995	0	0.004
T	198	198	1	C -> T	2626	SNP (transition)	0.994	0	0.004
A	183	183	1	C -> A	2291	SNP (transversion)	0.985	0	0.006
G	177	177	1	A -> G	2163	SNP (transition)	0.994	0	0.001
C	147	147	1	T -> C	2355	SNP (transition)	0.998	0
AT	127	128	2	CA -> AT	2025 -> 2029	Substitution	0.994	0
T	123	123	1	C -> T	2009	SNP (transition)	0.996	0	0.0005
G	112	112	1	A -> G	1764	SNP (transition)	0.995	0	0.002
C	84	84	1	A -> C	1469	SNP (transversion)	0.997	0
A	82	82	1	G -> A	1446	SNP (transition)	0.997	0	0.001
A	70	70	1	G -> A	1380	SNP (transition)	0.996	0	0.001
T	56	56	1	C -> T	1182	SNP (transition)	0.999	0
A	54	54	1	G -> A	1153	SNP (transition)	0.997	0	0.001
A	52	52	1	G -> A	1140	SNP (transition)	0.992	0	0.003
G	42	42	1	A -> G	972	SNP (transition)	0.997	0	0.001
C	12	12	1	A -> C	28	SNP (transversion)	0.393	2.1e-37	0.5
T	11	11	1	G -> T	27	SNP (transversion)	0.296	3.5e-27	0.63
GCTC	6	9	4	AGAT -> GCTC	18 -> 19	Substitution	42.1% -> 44.4%	9.2e-34
T	5	5	1	A -> T	18	SNP (transversion)	0.5	3.9e-31	0.389
C	1	1	1	A -> C	18	SNP (transversion)	0.444	1.7e-26
G	1	1	1	A -> G	18	SNP (transition)	0.333	7.4e-20

## Sheet: GJ_BYDV-PAV
Single nucleotide polymorphism of BYDV-GJ-PAV
Name	Minimum	Maximum	Length	Change	Coverage	Polymorphism Type	Variant Frequency	Variant P-Value (approximate)	Reference Frequency
T	5581	5581	1	A -> T	3657	SNP (transversion)	0.346	0	0.646
T	5441	5441	1	C -> T	16709	SNP (transition)	0.996	0	0.0005
A	5408	5408	1	G -> A	14089	SNP (transition)	0.993	0	0.005
A	5398	5398	1	G -> A	15637	SNP (transition)	0.995	0	0.004
T	5378	5378	1	C -> T	17640	SNP (transition)	0.995	0	0.003
A	5349	5349	1	C -> A	16882	SNP (transversion)	0.997	0	0.001
A	5348	5348	1	G -> A	16955	SNP (transition)	0.327	0	0.67
G	5219	5219	1	A -> G	8944	SNP (transition)	0.997	0	0.001
TG	5201	5202	2	CA -> TG	8602 -> 8696	Substitution	95.9% -> 96.3%	0
T	5198	5198	1	C -> T	8449	SNP (transition)	0.996	0	0.001
G	5185	5185	1	A -> G	8332	SNP (transition)	0.981	0	0.015
A	5182	5182	1	G -> A	8169	SNP (transition)	0.984	0	0.001
C	5167	5167	1	T -> C	7922	SNP (transition)	0.983	0	0.016
G	5154	5154	1	A -> G	7948	SNP (transition)	0.998	0	0.0004
T	5143	5143	1	C -> T	7377	SNP (transition)	0.982	0	0.015
T	5127	5127	1	C -> T	8229	SNP (transition)	0.973	0	0.021
C	5124	5124	1	A -> C	8605	SNP (transversion)	0.997	0	0.001
A	5113	5113	1	G -> A	8318	SNP (transition)	0.953	0	0.041
T	5101	5101	1	C -> T	8233	SNP (transition)	0.264	0	0.732
	5092	5092	1	#NAME?	9299	Deletion	1	0
C	5080	5080	1	T -> C	9582	SNP (transition)	0.994	0	0.002
A	5077	5077	1	C -> A	9492	SNP (transversion)	0.985	0	0.009
G	5076	5076	1	A -> G	9546	SNP (transition)	0.274	0	0.721
G	5063	5063	1	A -> G	8864	SNP (transition)	0.982	0	0.001
T	5055	5056	2	GA -> T	8913 -> 8941	Deletion	97.9% -> 98.0%	0
C	5037	5037	1	G -> C	9728	SNP (transversion)	0.781	0	0.005
T	5032	5032	1	C -> T	10264	SNP (transition)	0.981	0	0.015
	5024	5028	5	#NAME?	10186	Deletion	1	0
C	5022	5022	1	T -> C	10185	SNP (transition)	0.84	0	0.155
C	5018	5018	1	T -> C	10523	SNP (transition)	0.994	0	0.001
C	5016	5016	1	T -> C	10704	SNP (transition)	0.996	0	0.001
CC	5013	5014	2	AA -> CC	10542 -> 10671	Substitution	0.991	0
T	5011	5011	1	G -> T	10450	SNP (transversion)	0.982	0	0.003
CCT	5007	5009	3	TGC -> CCT	10513 -> 10529	Substitution	98.9% -> 99.0%	0
T	5005	5005	1	G -> T	10513	SNP (transversion)	0.996	0	0.003
G	5003	5003	1	T -> G	10484	SNP (transversion)	0.996	0	0.002
TG	5000	4999	0	#NAME?	10661 -> 10667	Insertion	0.989	0
T	4997	4997	1	C -> T	10706	SNP (transition)	0.512	0	0.485
C	4994	4994	1	T -> C	10858	SNP (transition)	0.996	0	0.001
CG	4991	4992	2	GA -> CG	10674 -> 10862	Substitution	0.993	0
GA	4988	4989	2	TT -> GA	10575 -> 10621	Substitution	0.989	0
G	4985	4985	1	T -> G	10879	SNP (transversion)	0.993	0	0.003
T	4977	4977	1	G -> T	10560	SNP (transversion)	0.991	0	0.005
A	4973	4973	1	T -> A	10772	SNP (transversion)	0.996	0	0.001
GA	4970	4971	2	CT -> GA	10699 -> 10816	Substitution	98.8% -> 98.9%	0
T	4968	4968	1	C -> T	10531	SNP (transition)	0.994	0	0.002
A	4967	4967	1	G -> A	10569	SNP (transition)	0.283	0	0.713
A	4961	4961	1	G -> A	10435	SNP (transition)	0.994	0	0.001
TC	4958	4959	2	CT -> TC	10439 -> 10457	Substitution	0.993	0
C	4931	4931	1	T -> C	9323	SNP (transition)	0.992	0	0.006
C	4928	4928	1	T -> C	9186	SNP (transition)	0.997	0	0.001
A	4926	4926	1	G -> A	9180	SNP (transition)	0.281	0	0.717
T	4925	4925	1	G -> T	9193	SNP (transversion)	0.996	0	0.002
C	4900	4900	1	T -> C	8733	SNP (transition)	0.99	0	0.008
G	4868	4868	1	A -> G	7160	SNP (transition)	0.397	0	0.602
A	4861	4861	1	T -> A	7033	SNP (transversion)	0.971	0	0.026
GT	4816	4817	2	AC -> GT	7016 -> 7110	Substitution	0.954	0
T	4807	4807	1	C -> T	7299	SNP (transition)	0.97	0	0.025
AA	4791	4792	2	CG -> AA	7823 -> 7847	Substitution	0.964	0
C	4790	4790	1	G -> C	7858	SNP (transversion)	0.439	0	0.56
A	4789	4789	1	G -> A	7886	SNP (transition)	0.976	0	0.023
G	4786	4786	1	A -> G	8001	SNP (transition)	0.966	0	0.032
T	4777	4777	1	C -> T	8449	SNP (transition)	0.279	0	0.691
C	4775	4775	1	A -> C	8536	SNP (transversion)	0.99	0	0.0001
G	4774	4774	1	A -> G	8566	SNP (transition)	0.285	0	0.686
CTT	4769	4771	3	AGC -> CTT	8684 -> 8769	Substitution	0.964	0
A	4765	4765	1	T -> A	8697	SNP (transversion)	0.969	0	0.028
TGC	4741	4743	3	CCG -> TGC	8882 -> 8963	Substitution	96.6% -> 96.8%	0
A	4735	4735	1	G -> A	8877	SNP (transition)	0.974	0	0.024
T	4723	4723	1	C -> T	8587	SNP (transition)	0.3	0	0.697
GTA	4715	4717	3	ACT -> GTA	8611 -> 8637	Substitution	0.984	0
A	4705	4705	1	C -> A	8574	SNP (transversion)	0.991	0	0.007
A	4703	4703	1	T -> A	8480	SNP (transversion)	0.992	0	0.005
AG	4693	4694	2	CT -> AG	9197 -> 9220	Substitution	0.995	0
A	4687	4687	1	T -> A	9095	SNP (transversion)	0.677	0	0.321
A	4672	4672	1	G -> A	9911	SNP (transition)	0.464	0	0.534
G	4669	4669	1	A -> G	9807	SNP (transition)	0.997	0	0.001
GG	4666	4667	2	AC -> GG	9641 -> 9685	Substitution	0.995	0
T	4661	4661	1	C -> T	9635	SNP (transition)	0.996	0	0.001
T	4660	4660	1	A -> T	9673	SNP (transversion)	0.757	0	0.001
C	4658	4658	1	A -> C	9649	SNP (transversion)	0.998	0	0.001
GA	4654	4655	2	AT -> GA	9945 -> 10005	Substitution	0.994	0
C	4651	4651	1	T -> C	9960	SNP (transition)	0.995	0	0.0004
A	4649	4649	1	T -> A	9610	SNP (transversion)	0.303	0	0.004
C	4649	4649	1	T -> C	9610	SNP (transition)	0.692	0	0.004
T	4648	4648	1	C -> T	9506	SNP (transition)	0.992	0	0.005
C	4645	4645	1	T -> C	9358	SNP (transition)	0.764	0	0.234
A	4644	4644	1	G -> A	9320	SNP (transition)	0.997	0	0.002
C	4642	4642	1	T -> C	9398	SNP (transition)	0.998	0	0.001
C	4633	4633	1	A -> C	9259	SNP (transversion)	0.999	0	0.001
T	4630	4630	1	C -> T	9274	SNP (transition)	0.997	0	0.002
	4626	4626	1	#NAME?	9318	Deletion	1	0
	4621	4622	2	#NAME?	9654	Deletion	1	0
C	4618	4618	1	T -> C	9625	SNP (transition)	0.998	0	0.0003
G	4612	4612	1	A -> G	9364	SNP (transition)	0.294	0	0.704
T	4610	4610	1	C -> T	9490	SNP (transition)	0.294	0	0.705
C	4603	4603	1	T -> C	10069	SNP (transition)	0.995	0	0.001
T	4597	4597	1	C -> T	10786	SNP (transition)	0.751	0	0.001
A	4594	4594	1	G -> A	10755	SNP (transition)	0.997	0	0.001
T	4588	4588	1	A -> T	10658	SNP (transversion)	0.702	0	0.295
T	4585	4585	1	A -> T	10680	SNP (transversion)	0.998	0	0.001
AC	4582	4583	2	GA -> AC	10851 -> 10871	Substitution	0.997	0
C	4580	4580	1	T -> C	10901	SNP (transition)	0.998	0	0.0004
A	4576	4576	1	G -> A	10958	SNP (transition)	0.997	0	0.001
A	4570	4570	1	G -> A	11601	SNP (transition)	0.707	0	0.291
A	4568	4568	1	G -> A	11550	SNP (transition)	0.289	0	0.708
A	4567	4567	1	G -> A	11558	SNP (transition)	0.997	0	0.001
A	4564	4564	1	G -> A	11577	SNP (transition)	0.997	0	0.002
A	4561	4561	1	T -> A	11581	SNP (transversion)	0.997	0	0.0004
C	4546	4546	1	T -> C	11435	SNP (transition)	0.998	0	0.001
T	4534	4534	1	A -> T	10381	SNP (transversion)	0.99	0	0.002
G	4531	4531	1	A -> G	10650	SNP (transition)	0.997	0	0.001
G	4498	4498	1	A -> G	10093	SNP (transition)	0.996	0	0.002
G	4497	4497	1	A -> G	10178	SNP (transition)	0.696	0	0.028
T	4497	4497	1	A -> T	10178	SNP (transversion)	0.274	0	0.028
T	4495	4495	1	A -> T	10347	SNP (transversion)	0.997	0	0.0003
CAA	4486	4488	3	TTT -> CAA	10466 -> 10544	Substitution	99.1% -> 99.2%	0
C	4483	4483	1	T -> C	10934	SNP (transition)	0.758	0	0.001
C	4480	4480	1	T -> C	11070	SNP (transition)	0.996	0	0.002
C	4474	4474	1	T -> C	10818	SNP (transition)	0.998	0	0.001
GG	4468	4469	2	AA -> GG	11025 -> 11029	Substitution	0.996	0
T	4462	4462	1	A -> T	10976	SNP (transversion)	0.997	0	0.001
C	4454	4454	1	T -> C	11004	SNP (transition)	0.999	0	0.0002
T	4444	4444	1	C -> T	10188	SNP (transition)	0.997	0	0.002
T	4432	4432	1	C -> T	10540	SNP (transition)	0.992	0	0.004
A	4411	4411	1	G -> A	9972	SNP (transition)	0.996	0	0.002
C	4408	4408	1	T -> C	9913	SNP (transition)	0.499	0	0.498
T	4404	4404	1	C -> T	9485	SNP (transition)	0.455	0	0.543
A	4396	4396	1	G -> A	9645	SNP (transition)	0.997	0	0.001
A	4390	4390	1	G -> A	9672	SNP (transition)	0.979	0	0.019
A	4385	4385	1	C -> A	9870	SNP (transversion)	0.997	0	0.001
T	4384	4384	1	C -> T	9883	SNP (transition)	0.453	0	0.544
C	4370	4370	1	T -> C	10805	SNP (transition)	0.959	0	0.04
A	4366	4366	1	T -> A	10828	SNP (transversion)	0.959	0	0.039
C	4363	4363	1	T -> C	11010	SNP (transition)	0.997	0	0.001
G	4354	4354	1	A -> G	10900	SNP (transition)	0.981	0	0.013
A	4350	4350	1	G -> A	10843	SNP (transition)	0.962	0	0.035
A	4345	4345	1	T -> A	10585	SNP (transversion)	0.998	0	0.0003
T	4331	4331	1	C -> T	9610	SNP (transition)	0.264	0	0.691
T	4329	4329	1	C -> T	9500	SNP (transition)	0.951	0	0.002
C	4307	4307	1	A -> C	8967	SNP (transversion)	0.998	0	0.001
T	4288	4288	1	C -> T	9501	SNP (transition)	0.497	0	0.5
G	4286	4286	1	A -> G	9481	SNP (transition)	0.999	0	0.0004
A	4283	4283	1	G -> A	9571	SNP (transition)	0.997	0	0.001
T	4270	4270	1	A -> T	9763	SNP (transversion)	0.997	0	0.0002
C	4265	4265	1	G -> C	9849	SNP (transversion)	0.998	0	0.0004
A	4264	4264	1	G -> A	9848	SNP (transition)	0.469	0	0.521
A	4263	4263	1	C -> A	9762	SNP (transversion)	0.99	0	0.001
A	4257	4257	1	G -> A	9423	SNP (transition)	0.997	0	0.002
A	4255	4255	1	G -> A	9516	SNP (transition)	0.997	0	0.001
C	4252	4252	1	T -> C	9487	SNP (transition)	0.998	0	0.0002
C	4234	4234	1	T -> C	9075	SNP (transition)	0.99	0	0.005
A	4222	4222	1	G -> A	9247	SNP (transition)	0.967	0	0.001
T	4213	4213	1	C -> T	9341	SNP (transition)	0.956	0	0.041
C	4201	4201	1	A -> C	10060	SNP (transversion)	0.998	0	0.001
A	4168	4168	1	G -> A	11310	SNP (transition)	0.284	0	0.713
T	4153	4153	1	C -> T	11669	SNP (transition)	0.919	0	0.079
G	4144	4144	1	A -> G	12066	SNP (transition)	0.915	0	0.083
A	4141	4141	1	G -> A	12504	SNP (transition)	0.957	0	0.041
A	4078	4078	1	T -> A	14261	SNP (transversion)	0.425	0	0.572
T	4069	4069	1	C -> T	13721	SNP (transition)	0.651	0	0.348
T	4063	4063	1	C -> T	13844	SNP (transition)	0.876	0	0.121
T	4061	4061	1	A -> T	13611	SNP (transversion)	0.997	0	0.001
CT	4053	4054	2	AG -> CT	13022 -> 13040	Substitution	0.879	0
T	4051	4051	1	C -> T	12966	SNP (transition)	0.88	0	0.119
G	4039	4039	1	A -> G	12657	SNP (transition)	0.878	0	0.121
T	4036	4036	1	C -> T	12648	SNP (transition)	0.876	0	0.122
T	4018	4018	1	C -> T	12459	SNP (transition)	0.985	0	0.008
T	3961	3961	1	C -> T	11874	SNP (transition)	0.653	0	0.345
T	3955	3955	1	A -> T	12820	SNP (transversion)	0.42	0	0.575
A	3934	3934	1	G -> A	11681	SNP (transition)	0.636	0	0.362
T	3895	3895	1	A -> T	13646	SNP (transversion)	0.993	0	0.002
C	3889	3889	1	T -> C	13861	SNP (transition)	0.369	0	0.629
T	3883	3883	1	C -> T	13777	SNP (transition)	0.443	0	0.555
G	3859	3859	1	A -> G	12391	SNP (transition)	0.4	0	0.506
G	3814	3814	1	A -> G	12133	SNP (transition)	0.271	0	0.627
C	3808	3808	1	T -> C	11880	SNP (transition)	0.27	0	0.633
T	3799	3799	1	C -> T	12306	SNP (transition)	0.352	0	0.647
G	3775	3775	1	A -> G	11784	SNP (transition)	0.465	0	0.491
A	3772	3772	1	G -> A	11333	SNP (transition)	0.997	0	0.001
A	3742	3742	1	G -> A	10074	SNP (transition)	0.998	0	0.001
C	3730	3730	1	T -> C	10091	SNP (transition)	0.997	0	0.001
C	3724	3724	1	T -> C	10038	SNP (transition)	0.716	0	0.249
T	3721	3721	1	C -> T	9676	SNP (transition)	0.714	0	0.283
C	3706	3706	1	A -> C	9846	SNP (transversion)	0.997	0	0.001
T	3703	3703	1	C -> T	9656	SNP (transition)	0.974	0	0.023
C	3691	3691	1	T -> C	9449	SNP (transition)	0.253	0	0.744
A	3688	3688	1	G -> A	8943	SNP (transition)	0.992	0	0.003
C	3673	3673	1	T -> C	9984	SNP (transition)	0.997	0	0.001
T	3646	3646	1	C -> T	8077	SNP (transition)	0.463	0	0.535
C	3634	3634	1	T -> C	8103	SNP (transition)	0.997	0	0.001
A	3622	3622	1	G -> A	8456	SNP (transition)	0.998	0	0.0005
C	3598	3598	1	T -> C	8063	SNP (transition)	0.996	0	0.001
A	3539	3539	1	G -> A	10472	SNP (transition)	0.306	0	0.692
A	3532	3532	1	G -> A	9750	SNP (transition)	0.996	0	0.001
G	3487	3487	1	A -> G	12030	SNP (transition)	0.447	0	0.549
T	3476	3476	1	C -> T	11996	SNP (transition)	0.693	0	0.305
A	3467	3467	1	T -> A	11771	SNP (transversion)	0.446	0	0.55
C	3421	3421	1	T -> C	12160	SNP (transition)	0.448	0	0.55
A	3325	3325	1	G -> A	10842	SNP (transition)	0.449	0	0.55
G	3230	3230	1	A -> G	12998	SNP (transition)	0.421	0	0.578
T	3103	3103	1	C -> T	10654	SNP (transition)	0.503	0	0.495
A	3089	3089	1	G -> A	10084	SNP (transition)	0.502	0	0.495
C	2812	2812	1	T -> C	9724	SNP (transition)	0.388	0	0.602
T	2790	2790	1	A -> T	10138	SNP (transversion)	0.388	0	0.609
G	2563	2563	1	A -> G	10090	SNP (transition)	0.671	0	0.259
T	2546	2546	1	C -> T	9763	SNP (transition)	0.949	0	0.001
G	2544	2544	1	A -> G	9734	SNP (transition)	0.308	0	0.69
T	2498	2498	1	C -> T	9354	SNP (transition)	0.27	0	0.729
G	2414	2414	1	A -> G	9939	SNP (transition)	0.279	0	0.718
C	2381	2381	1	T -> C	10382	SNP (transition)	0.446	0	0.55
T	2363	2363	1	C -> T	9894	SNP (transition)	0.253	0	0.744
C	2324	2324	1	T -> C	10714	SNP (transition)	0.716	0	0.282
T	2297	2297	1	C -> T	11764	SNP (transition)	0.264	0	0.734
G	2282	2282	1	A -> G	11887	SNP (transition)	0.276	0	0.721
C	2228	2228	1	T -> C	10008	SNP (transition)	0.997	0	0.001
A	2221	2221	1	G -> A	10035	SNP (transition)	0.989	0	0.002
T	2189	2189	1	C -> T	9362	SNP (transition)	0.256	0	0.742
T	2179	2179	1	A -> T	8853	SNP (transversion)	0.42	0	0.577
T	2168	2168	1	C -> T	7971	SNP (transition)	0.939	0	0.058
G	2147	2147	1	C -> G	7337	SNP (transversion)	0.359	0	0.247
T	2147	2147	1	C -> T	7337	SNP (transition)	0.387	0	0.247
T	2075	2075	1	C -> T	8461	SNP (transition)	0.724	0	0.274
T	2048	2048	1	C -> T	8376	SNP (transition)	0.257	0	0.742
T	2009	2009	1	C -> T	10176	SNP (transition)	0.378	0	0.619
G	2006	2006	1	A -> G	10434	SNP (transition)	0.345	0	0.653
A	1994	1994	1	G -> A	10025	SNP (transition)	0.265	0	0.656
C	1952	1952	1	T -> C	8930	SNP (transition)	0.717	0	0.28
G	1949	1949	1	A -> G	9195	SNP (transition)	0.468	0	0.53
C	1931	1931	1	T -> C	9976	SNP (transition)	0.365	0	0.63
T	1925	1925	1	A -> T	10419	SNP (transversion)	0.281	0	0.714
G	1921	1921	1	A -> G	10516	SNP (transition)	0.92	0	0.078
C	1862	1862	1	T -> C	10868	SNP (transition)	0.253	0	0.745
A	1859	1859	1	G -> A	10917	SNP (transition)	0.998	0	0.001
A	1799	1799	1	G -> A	10682	SNP (transition)	0.863	0	0.009
T	1775	1775	1	C -> T	8795	SNP (transition)	0.39	0	0.609
C	1769	1769	1	T -> C	8752	SNP (transition)	0.991	0	0.007
A	1763	1763	1	T -> A	8034	SNP (transversion)	0.264	0	0.598
A	1646	1646	1	G -> A	8639	SNP (transition)	0.282	0	0.716
T	1637	1637	1	C -> T	9789	SNP (transition)	0.383	0	0.612
A	1604	1604	1	G -> A	10112	SNP (transition)	0.675	0	0.324
G	1556	1556	1	A -> G	10019	SNP (transition)	0.451	0	0.547
C	1532	1532	1	T -> C	9516	SNP (transition)	0.451	0	0.546
A	1514	1514	1	G -> A	10368	SNP (transition)	0.997	0	0.001
T	1511	1511	1	C -> T	10334	SNP (transition)	0.744	0	0.253
C	1499	1499	1	T -> C	9729	SNP (transition)	0.294	0	0.701
C	1439	1439	1	T -> C	9741	SNP (transition)	0.993	0	0.004
T	1436	1436	1	C -> T	9875	SNP (transition)	0.303	0	0.694
T	1424	1424	1	C -> T	10194	SNP (transition)	0.733	0	0.251
T	1409	1409	1	C -> T	10983	SNP (transition)	0.99	0	0.003
G	1214	1214	1	A -> G	7458	SNP (transition)	0.881	0	0.117
C	1202	1202	1	T -> C	7728	SNP (transition)	0.754	0	0.001
T	1200	1200	1	C -> T	7744	SNP (transition)	0.9	0	0.003
C	1187	1187	1	T -> C	7379	SNP (transition)	0.252	0	0.745
A	1032	1032	1	T -> A	9987	SNP (transversion)	0.519	0	0.0004
G	1032	1032	1	T -> G	9987	SNP (transversion)	0.48	0	0.0004
C	1020	1020	1	T -> C	10176	SNP (transition)	0.998	0	0.001
G	999	999	1	A -> G	10080	SNP (transition)	0.997	0	0.001
T	972	972	1	C -> T	10448	SNP (transition)	0.996	0	0.003
T	960	960	1	A -> T	10971	SNP (transversion)	0.996	0	0.001
T	942	942	1	C -> T	10644	SNP (transition)	0.278	0	0.72
C	900	900	1	T -> C	9489	SNP (transition)	0.792	0	0.207
T	897	897	1	C -> T	9427	SNP (transition)	0.996	0	0.001
T	888	888	1	C -> T	9534	SNP (transition)	0.487	0	0.511
C	864	864	1	T -> C	9337	SNP (transition)	0.998	0	0.0004
G	858	858	1	A -> G	9109	SNP (transition)	0.997	0	0.001
A	822	822	1	T -> A	8512	SNP (transversion)	0.996	0	0.001
G	819	819	1	A -> G	8544	SNP (transition)	0.296	0	0.701
C	753	753	1	T -> C	9112	SNP (transition)	0.475	0	0.522
A	730	730	1	G -> A	9281	SNP (transition)	0.293	0	0.706
T	729	729	1	C -> T	9309	SNP (transition)	0.729	0	0.267
T	687	687	1	C -> T	10686	SNP (transition)	0.293	0	0.705
C	652	652	1	T -> C	10693	SNP (transition)	0.409	0	0.586
T	648	648	1	C -> T	10690	SNP (transition)	0.407	0	0.59
C	637	637	1	A -> C	10355	SNP (transversion)	0.997	0	0.001
C	624	624	1	T -> C	9423	SNP (transition)	0.997	0	0.001
C	609	609	1	A -> C	9011	SNP (transversion)	0.996	0	0.001
G	603	603	1	A -> G	9143	SNP (transition)	0.997	0	0.001
A	600	600	1	G -> A	9161	SNP (transition)	0.994	0	0.003
G	597	597	1	A -> G	9673	SNP (transition)	0.998	0	0.0003
T	594	594	1	C -> T	9580	SNP (transition)	0.394	0	0.602
G	585	585	1	A -> G	8918	SNP (transition)	0.593	0	0.405
G	582	582	1	C -> G	9465	SNP (transversion)	0.281	0	0.579
A	576	576	1	C -> A	9322	SNP (transversion)	0.997	0	0.001
A	564	564	1	G -> A	9161	SNP (transition)	0.996	0	0.002
G	552	552	1	A -> G	9481	SNP (transition)	0.571	0	0.426
AAAA	540	543	4	GCGG -> AAAA	9132 -> 9302	Substitution	0.983	0
G	533	533	1	A -> G	8799	SNP (transition)	0.573	0	0.425
G	513	513	1	A -> G	8460	SNP (transition)	0.998	0	0.0005
G	483	483	1	A -> G	8767	SNP (transition)	0.991	0	0.007
C	477	477	1	T -> C	8818	SNP (transition)	0.553	0	0.442
C	474	474	1	T -> C	8863	SNP (transition)	0.72	0	0.276
T	456	456	1	C -> T	8627	SNP (transition)	0.991	0	0.006
A	424	424	1	T -> A	8055	SNP (transversion)	0.979	0	0.016
A	384	384	1	G -> A	8154	SNP (transition)	0.959	0	0.033
C	357	357	1	T -> C	10622	SNP (transition)	0.995	0	0.004
T	354	354	1	C -> T	10448	SNP (transition)	0.912	0	0.086
G	348	348	1	A -> G	10563	SNP (transition)	0.911	0	0.088
G	339	339	1	A -> G	11134	SNP (transition)	0.996	0	0.003
A	336	336	1	G -> A	11417	SNP (transition)	0.903	0	0.095
C	303	303	1	T -> C	12701	SNP (transition)	0.688	0	0.31
G	267	267	1	A -> G	12352	SNP (transition)	0.993	0	0.005
T	237	237	1	C -> T	11853	SNP (transition)	0.991	0	0.008
T	231	231	1	C -> T	11272	SNP (transition)	0.889	0	0.109
T	228	228	1	C -> T	10879	SNP (transition)	0.996	0	0.001
G	216	216	1	A -> G	8572	SNP (transition)	0.918	0	0.001
TT	213	214	2	AC -> TT	8510 -> 8517	Substitution	90.7% -> 90.8%	0
C	211	211	1	A -> C	8454	SNP (transversion)	0.916	0	0.083
T	207	207	1	C -> T	8249	SNP (transition)	0.922	0	0.076
C	204	204	1	T -> C	8380	SNP (transition)	0.997	0	0.001
T	198	198	1	C -> T	8348	SNP (transition)	0.928	0	0.07
T	189	189	1	C -> T	8344	SNP (transition)	0.291	0	0.707
T	183	183	1	C -> T	7654	SNP (transition)	0.393	0	0.599
C	174	174	1	T -> C	7420	SNP (transition)	0.267	0	0.689
A	165	165	1	C -> A	8957	SNP (transversion)	0.97	0	0.002
T	159	159	1	A -> T	9410	SNP (transversion)	0.98	0	0.007
C	147	147	1	T -> C	9100	SNP (transition)	0.989	0	0.006
T	140	140	1	C -> T	8444	SNP (transition)	0.591	0	0.401
AT	127	128	2	TA -> AT	8128 -> 8136	Substitution	0.983	0
T	121	121	1	C -> T	7914	SNP (transition)	0.402	0	0.597
C	84	84	1	A -> C	6177	SNP (transversion)	0.993	0	0.006
A	82	82	1	G -> A	6078	SNP (transition)	0.991	0	0.007
T	75	75	1	C -> T	5917	SNP (transition)	0.998	0	0.001
A	70	70	1	G -> A	5815	SNP (transition)	0.991	0	0.007
G	65	65	1	A -> G	5682	SNP (transition)	0.991	0	0.006
T	56	56	1	C -> T	5268	SNP (transition)	0.987	0	0.008
A	54	54	1	G -> A	5086	SNP (transition)	0.984	0	0.008
A	52	52	1	G -> A	4989	SNP (transition)	0.988	0	0.008
G	42	42	1	A -> G	4325	SNP (transition)	0.298	0	0.699
T	1	1	1	A -> T	68	SNP (transversion)	0.735	1.3e-179	0.029

## Sheet: JE_BYDV-PAS
Single nucleotide polymorphism of BYDV-JE-PAS
Name	Minimum	Maximum	Length	Change	Coverage	Polymorphism Type	Variant Frequency	Variant P-Value (approximate)	Reference Frequency
G	5691	5691	1	A -> G	52	SNP (transition)	0.346	1.1e-53	0.635
T	5689	5689	1	G -> T	52	SNP (transversion)	0.365	6e-61	0.615
T	5676	5676	1	A -> T	66	SNP (transversion)	0.667	4.6e-155	0.076
T	5595	5595	1	G -> T	2805	SNP (transversion)	0.993	0	0.004
A	5555	5555	1	C -> A	6729	SNP (transversion)	0.894	0	0.008
AA	5552	5553	2	GC -> AA	6872 -> 6880	Substitution	0.988	0
CA	5549	5550	2	GG -> CA	6931 -> 6982	Substitution	98.7% -> 98.9%	0
A	5542	5542	1	G -> A	7065	SNP (transition)	0.992	0	0.007
AG	5539	5540	2	TA -> AG	7103 -> 7129	Substitution	0.978	0
C	5535	5535	1	A -> C	7271	SNP (transversion)	0.707	0	0.291
G	5516	5516	1	A -> G	7938	SNP (transition)	0.971	0	0.028
A	5514	5514	1	G -> A	7863	SNP (transition)	0.991	0	0.007
C	5511	5511	1	T -> C	7684	SNP (transition)	0.69	0	0.285
T	5510	5510	1	C -> T	7653	SNP (transition)	0.969	0	0.029
C	5501	5501	1	G -> C	7505	SNP (transversion)	0.968	0	0.03
A	5482	5482	1	G -> A	7261	SNP (transition)	0.992	0	0.007
T	5465	5465	1	C -> T	7290	SNP (transition)	0.989	0	0.009
GA	5456	5457	2	AG -> GA	7348	Substitution	0.96	0
T	5453	5453	1	C -> T	7304	SNP (transition)	0.978	0	0.017
C	5451	5451	1	T -> C	7311	SNP (transition)	0.962	0	0.034
A	5446	5446	1	G -> A	7006	SNP (transition)	0.96	0	0.036
G	5442	5442	1	A -> G	7149	SNP (transition)	0.559	0	0.439
T	5435	5435	1	C -> T	5914	SNP (transition)	0.955	0	0.042
CT	5423	5424	2	TA -> CT	5755 -> 5839	Substitution	94.5% -> 94.6%	0
T	5421	5421	1	C -> T	5758	SNP (transition)	0.982	0	0.013
TG	5415	5416	2	CC -> TG	5874 -> 5923	Substitution	0.951	0
A	5413	5413	1	G -> A	5824	SNP (transition)	0.953	0	0.045
T	5393	5393	1	C -> T	6259	SNP (transition)	0.982	0	0.016
GTTA	5379	5382	4	TCGT -> GTTA	6028 -> 6098	Substitution	87.9% -> 88.8%	0
T	5377	5377	1	A -> T	5920	SNP (transversion)	0.891	0	0.016
C	5375	5375	1	A -> C	5668	SNP (transversion)	0.888	0	0.111
A	5373	5373	1	C -> A	5308	SNP (transversion)	0.891	0	0.103
A	5360	5360	1	T -> A	5278	SNP (transversion)	0.872	0	0.126
C	5351	5351	1	T -> C	5493	SNP (transition)	0.851	0	0.146
T	5341	5341	1	A -> T	5598	SNP (transversion)	0.862	0	0.135
TT	5315	5316	2	CC -> TT	5960 -> 5993	Substitution	97.4% -> 97.5%	0
A	5305	5305	1	G -> A	6576	SNP (transition)	0.979	0	0.017
C	5287	5287	1	T -> C	6581	SNP (transition)	0.705	0	0.293
A	5268	5268	1	T -> A	6058	SNP (transversion)	0.799	0	0.195
A	5265	5265	1	C -> A	6049	SNP (transversion)	0.79	0	0.209
C	5263	5263	1	A -> C	6054	SNP (transversion)	0.789	0	0.014
G	5252	5252	1	T -> G	5904	SNP (transversion)	0.788	0	0.016
AT	5249	5250	2	TA -> AT	5636 -> 5698	Substitution	80.0% -> 81.0%	0
C	5247	5247	1	G -> C	5344	SNP (transversion)	0.983	0	0.015
C	5245	5245	1	A -> C	5305	SNP (transversion)	0.835	0	0.164
T	5243	5243	1	A -> T	5327	SNP (transversion)	0.831	0	0.015
T	5239	5239	1	C -> T	5421	SNP (transition)	0.825	0	0.172
C	5224	5224	1	A -> C	5734	SNP (transversion)	0.997	0	0.001
A	5220	5220	1	G -> A	5708	SNP (transition)	0.762	0	0.233
T	5214	5214	1	C -> T	5503	SNP (transition)	0.841	0	0.001
A	5211	5211	1	T -> A	5493	SNP (transversion)	0.751	0	0.005
G	5200	5200	1	C -> G	5335	SNP (transversion)	0.819	0	0.179
C	5195	5195	1	A -> C	5370	SNP (transversion)	0.866	0	0.001
A	5192	5192	1	G -> A	5322	SNP (transition)	0.997	0	0.0004
C	5186	5186	1	G -> C	5244	SNP (transversion)	0.831	0	0.142
	5183	5183	1	#NAME?	5190	Deletion	0.861	0
T	5172	5172	1	C -> T	4913	SNP (transition)	0.835	0	0.163
C	5162	5162	1	A -> C	4617	SNP (transversion)	0.742	0	0.15
G	5160	5160	1	A -> G	4466	SNP (transition)	0.847	0	0.151
A	5158	5158	1	G -> A	4229	SNP (transition)	0.834	0	0.164
C	5157	5157	1	T -> C	4327	SNP (transition)	0.995	0	0.001
T	5144	5144	1	A -> T	4624	SNP (transversion)	0.988	0	0.01
G	5139	5139	1	A -> G	4644	SNP (transition)	0.757	0	0.241
CT	5111	5112	2	GG -> CT	4306 -> 4329	Substitution	88.7% -> 88.8%	0
TCG	5099	5102	4	AGTA -> TCG	5150 -> 5325	Deletion	96.6% -> 96.8%	0
T	5097	5097	1	C -> T	5279	SNP (transition)	0.963	0	0.019
	5090	5090	1	#NAME?	5146	Deletion	0.982	0
C	5083	5083	1	A -> C	5001	SNP (transversion)	0.957	0	0.04
TA	5079	5080	2	CG -> TA	4849 -> 4864	Substitution	96.3% -> 96.5%	0
T	5072	5072	1	G -> T	4797	SNP (transversion)	0.973	0	0.025
T	5070	5070	1	C -> T	4772	SNP (transition)	0.973	0	0.025
G	5067	5067	1	T -> G	4767	SNP (transversion)	0.978	0	0.022
C	5065	5065	1	T -> C	4758	SNP (transition)	0.983	0	0.016
C	5063	5063	1	T -> C	4791	SNP (transition)	0.977	0	0.006
G	5061	5061	1	C -> G	4814	SNP (transversion)	0.985	0	0.0002
T	5059	5059	1	A -> T	4831	SNP (transversion)	0.989	0	0.0004
GTTC	5054	5057	4	CGCT -> GTTC	4887 -> 4929	Substitution	98.8% -> 98.9%	0
TGT	5030	5051	22	ATAGAAGCCCTCTGTGGCAGTA -> TGT	4866 -> 5019	Deletion	94.7% -> 94.8%	0
C	5026	5026	1	T -> C	5098	SNP (transition)	0.998	0	0.001
AA	5023	5024	2	TG -> AA	5000 -> 5061	Substitution	0.994	0
C	5022	5022	1	T -> C	4977	SNP (transition)	0.281	0	0.716
TG	5020	5021	2	CA -> TG	4990 -> 4998	Substitution	0.996	0
G	5017	5017	1	C -> G	4984	SNP (transversion)	0.997	0	0.0002
A	5012	5012	1	G -> A	4975	SNP (transition)	0.988	0	0.01
AG	5009	5010	2	CT -> AG	4948 -> 4979	Substitution	0.985	0
G	5005	5005	1	T -> G	5097	SNP (transversion)	0.996	0	0.002
CGT	5001	5003	3	GAG -> CGT	5116 -> 5190	Substitution	88.4% -> 88.6%	0
T	4999	4999	1	G -> T	5312	SNP (transversion)	0.808	0	0.001
CA	4996	4997	2	AG -> CA	5306 -> 5323	Substitution	0.962	0
A	4994	4994	1	G -> A	5348	SNP (transition)	0.958	0	0.04
T	4993	4993	1	A -> T	5390	SNP (transversion)	0.794	0	0.041
GTT	4990	4992	3	CAC -> GTT	5462 -> 5567	Substitution	0.947	0
TAC	4986	4988	3	CTT -> TAC	5458 -> 5487	Substitution	94.1% -> 94.4%	0
T	4984	4984	1	C -> T	5349	SNP (transition)	0.995	0	0.003
ATCA	4978	4981	4	CATG -> ATCA	5378 -> 5504	Substitution	92.7% -> 93.4%	0
GT	4975	4976	2	TG -> GT	5199 -> 5286	Substitution	87.5% -> 87.7%	0
GCT	4970	4972	3	ATG -> GCT	5188 -> 5307	Substitution	92.0% -> 92.1%	0
C	4966	4966	1	T -> C	5412	SNP (transition)	0.928	0	0.069
CC	4963	4964	2	TG -> CC	5590 -> 5751	Substitution	92.6% -> 92.9%	0
T	4957	4957	1	C -> T	5750	SNP (transition)	0.81	0	0.187
GC	4953	4954	2	AT -> GC	5742 -> 5778	Substitution	92.0% -> 92.1%	0
T	4951	4951	1	C -> T	5630	SNP (transition)	0.92	0	0.077
T	4945	4945	1	C -> T	5580	SNP (transition)	0.99	0	0.006
G	4933	4933	1	T -> G	5167	SNP (transversion)	0.898	0	0.1
C	4927	4927	1	T -> C	4581	SNP (transition)	0.886	0	0.112
TA	4925	4926	2	CC -> TA	4543 -> 4548	Substitution	0.985	0
C	4923	4923	1	T -> C	4471	SNP (transition)	0.994	0	0.0002
T	4920	4920	1	C -> T	4443	SNP (transition)	0.993	0	0.0002
C	4912	4912	1	T -> C	4478	SNP (transition)	0.879	0	0.118
GA	4908	4909	2	AT -> GA	4442 -> 4448	Substitution	86.0% -> 86.1%	0
C	4880	4880	1	T -> C	4044	SNP (transition)	0.851	0	0.001
G	4878	4878	1	A -> G	3935	SNP (transition)	0.847	0	0.151
C	4860	4860	1	A -> C	4090	SNP (transversion)	0.999	0	0.0002
G	4836	4836	1	A -> G	3937	SNP (transition)	0.995	0	0.002
AT	4832	4833	2	GC -> AT	3785 -> 3852	Substitution	97.5% -> 97.6%	0
G	4826	4826	1	A -> G	3758	SNP (transition)	0.996	0	0.001
C	4825	4825	1	A -> C	3768	SNP (transversion)	0.864	0	0.119
C	4814	4815	2	TT -> C	3660 -> 3748	Deletion	89.7% -> 90.3%	0
TC	4805	4806	2	CA -> TC	3714 -> 3721	Substitution	0.894	0
C	4804	4804	1	T -> C	3712	SNP (transition)	0.729	0	0.265
T	4798	4798	1	G -> T	3719	SNP (transversion)	0.845	0	0.095
G	4795	4795	1	A -> G	3770	SNP (transition)	0.983	0	0.015
C	4788	4788	1	A -> C	3903	SNP (transversion)	0.91	0	0.088
G	4786	4786	1	A -> G	3927	SNP (transition)	0.656	0	0.343
T	4780	4780	1	A -> T	3972	SNP (transversion)	0.925	0	0.057
A	4777	4777	1	C -> A	4082	SNP (transversion)	0.984	0	0.014
A	4774	4774	1	T -> A	4008	SNP (transversion)	0.932	0	0.054
T	4772	4772	1	G -> T	4008	SNP (transversion)	0.837	0	0.001
C	4766	4766	1	T -> C	4196	SNP (transition)	0.752	0	0.246
CC	4764	4765	2	GT -> CC	4149 -> 4189	Substitution	0.979	0
G	4759	4759	1	A -> G	4206	SNP (transition)	0.89	0	0.109
C	4753	4753	1	T -> C	4183	SNP (transition)	0.97	0	0.001
C	4750	4750	1	T -> C	4255	SNP (transition)	0.954	0	0.044
T	4747	4747	1	C -> T	4209	SNP (transition)	0.96	0	0.038
A	4744	4744	1	G -> A	4247	SNP (transition)	0.917	0	0.081
G	4741	4741	1	A -> G	4404	SNP (transition)	0.971	0	0.016
C	4738	4738	1	G -> C	4369	SNP (transversion)	0.8	0	0.021
C	4736	4736	1	T -> C	4401	SNP (transition)	0.993	0	0.007
G	4729	4729	1	A -> G	4778	SNP (transition)	0.994	0	0.003
A	4723	4723	1	G -> A	4754	SNP (transition)	0.756	0	0.016
T	4721	4721	1	A -> T	4804	SNP (transversion)	0.751	0	0.013
A	4714	4714	1	T -> A	5002	SNP (transversion)	0.749	0	0.012
T	4708	4708	1	A -> T	5236	SNP (transversion)	0.886	0	0.012
G	4706	4706	1	T -> G	5294	SNP (transversion)	0.987	0	0.012
A	4705	4705	1	G -> A	5305	SNP (transition)	0.743	0	0.013
AC	4703	4704	2	GT -> AC	5317 -> 5323	Substitution	88.6% -> 88.7%	0
C	4702	4702	1	A -> C	5343	SNP (transversion)	0.513	0	0.0002
T	4702	4702	1	A -> T	5343	SNP (transversion)	0.485	0	0.0002
CT	4699	4700	2	TA -> CT	5274 -> 5320	Substitution	0.983	0
C	4696	4696	1	T -> C	5334	SNP (transition)	0.891	0	0.107
GAAT	4685	4688	4	ACCC -> GAAT	5134 -> 5250	Substitution	0.975	0
T	4683	4683	1	C -> T	5093	SNP (transition)	0.982	0	0.017
TCT	4679	4681	3	AAG -> TCT	5091 -> 5101	Substitution	97.8% -> 97.9%	0
G	4669	4669	1	C -> G	4623	SNP (transversion)	0.806	0	0.192
A	4663	4663	1	G -> A	4256	SNP (transition)	0.98	0	0.019
A	4661	4661	1	G -> A	4188	SNP (transition)	0.979	0	0.02
G	4657	4657	1	A -> G	4105	SNP (transition)	0.978	0	0.021
CA	4654	4655	2	GC -> CA	4001 -> 4002	Substitution	0.971	0
T	4649	4649	1	C -> T	3963	SNP (transition)	0.977	0	0.021
T	4645	4645	1	A -> T	3752	SNP (transversion)	0.798	0	0.001
TC	4637	4638	2	AG -> TC	3428 -> 3438	Substitution	97.1% -> 97.3%	0
AC	4633	4634	2	GG -> AC	3328 -> 3335	Substitution	0.972	0
A	4630	4630	1	C -> A	3230	SNP (transversion)	0.837	0	0.085
A	4625	4625	1	G -> A	3065	SNP (transition)	0.97	0	0.027
G	4615	4615	1	T -> G	2772	SNP (transversion)	0.969	0	0.001
T	4613	4613	1	C -> T	2721	SNP (transition)	0.968	0	0.029
C	4610	4610	1	A -> C	2672	SNP (transversion)	0.97	0	0.03
T	4606	4606	1	C -> T	2617	SNP (transition)	0.968	0	0.032
A	4600	4600	1	C -> A	2518	SNP (transversion)	0.997	0	0.0004
C	4594	4594	1	A -> C	2358	SNP (transversion)	0.874	0	0.038
C	4591	4591	1	A -> C	2228	SNP (transversion)	0.96	0	0.04
T	4588	4588	1	G -> T	2137	SNP (transversion)	0.957	0	0.0005
T	4585	4585	1	C -> T	2055	SNP (transition)	0.956	0	0.043
A	4582	4582	1	G -> A	1965	SNP (transition)	0.953	0	0.046
G	4573	4573	1	T -> G	1379	SNP (transversion)	0.934	0	0.065
A	4571	4571	1	C -> A	1245	SNP (transversion)	0.924	0	0.074
A	4570	4570	1	T -> A	1237	SNP (transversion)	0.774	0	0.108
GTA	4566	4568	3	TGG -> GTA	1084 -> 1212	Substitution	85.5% -> 85.9%	0
T	4564	4564	1	G -> T	1030	SNP (transversion)	0.763	0	0.094
AG	4544	4545	2	TA -> AG	706 -> 708	Substitution	37.4% -> 37.7%	0
CC	4536	4537	2	TG -> CC	1079 -> 1181	Substitution	65.6% -> 72.3%	0
TT	4532	4533	2	GG -> TT	1066 -> 1087	Substitution	75.1% -> 75.4%	0
GGGT	4527	4530	4	ATCA -> GGGT	1084 -> 1102	Substitution	77.1% -> 80.9%	0
GTTC	4522	4525	4	AACG -> GTTC	1127 -> 1197	Substitution	82.3% -> 83.1%	0
GA	4519	4520	2	TG -> GA	1254 -> 1267	Substitution	84.1% -> 84.4%	0
A	4517	4517	1	C -> A	1316	SNP (transversion)	0.843	0	0.146
C	4515	4515	1	T -> C	1378	SNP (transition)	0.638	0	0.345
CC	4510	4511	2	TG -> CC	1440 -> 1505	Substitution	83.2% -> 83.7%	0
C	4507	4507	1	A -> C	1582	SNP (transversion)	0.857	0	0.123
	4503	4504	2	#NAME?	1817 -> 1927	Deletion	66.7% -> 70.8%	0
C	4501	4501	1	T -> C	1968	SNP (transition)	0.999	0	0.001
C	4499	4499	1	T -> C	2081	SNP (transition)	0.951	0	0.048
C	4495	4495	1	A -> C	2158	SNP (transversion)	0.851	0	0.131
C	4492	4492	1	T -> C	2295	SNP (transition)	0.905	0	0.045
A	4490	4490	1	C -> A	2317	SNP (transversion)	0.953	0	0.045
G	4489	4489	1	A -> G	2326	SNP (transition)	0.724	0	0.274
GGAGGA	4483	4488	6	AACACC -> GGAGGA	2331 -> 2453	Substitution	89.6% -> 90.0%	0
A	4480	4480	1	C -> A	2528	SNP (transversion)	0.903	0	0.094
G	4477	4477	1	A -> G	2657	SNP (transition)	0.951	0	0.047
A	4475	4475	1	T -> A	2843	SNP (transversion)	0.954	0	0.041
T	4471	4471	1	G -> T	3303	SNP (transversion)	0.925	0	0.072
A	4468	4468	1	C -> A	3440	SNP (transversion)	0.89	0	0.001
ATC	4459	4461	3	TGT -> ATC	3614 -> 3652	Substitution	92.9% -> 93.0%	0
C	4456	4456	1	G -> C	3804	SNP (transversion)	0.936	0	0.063
CG	4445	4446	2	AA -> CG	4209 -> 4259	Substitution	93.7% -> 93.8%	0
T	4444	4444	1	C -> T	4285	SNP (transition)	0.842	0	0.154
A	4438	4438	1	G -> A	4472	SNP (transition)	0.625	0	0.374
C	4434	4434	1	T -> C	4601	SNP (transition)	0.931	0	0.068
T	4432	4432	1	C -> T	4711	SNP (transition)	0.839	0	0.157
C	4420	4420	1	T -> C	4935	SNP (transition)	0.758	0	0.241
C	4414	4414	1	A -> C	5045	SNP (transversion)	0.884	0	0.028
C	4405	4405	1	A -> C	5300	SNP (transversion)	0.913	0	0.086
G	4399	4399	1	T -> G	5407	SNP (transversion)	0.907	0	0.089
G	4390	4390	1	A -> G	5220	SNP (transition)	0.554	0	0.444
CA	4384	4385	2	GC -> CA	5054 -> 5087	Substitution	96.9% -> 97.0%	0
C	4382	4382	1	T -> C	5282	SNP (transition)	0.972	0	0.026
G	4381	4381	1	A -> G	5302	SNP (transition)	0.875	0	0.124
T	4370	4370	1	C -> T	5203	SNP (transition)	0.874	0	0.124
A	4354	4354	1	G -> A	4805	SNP (transition)	0.917	0	0.081
A	4345	4345	1	G -> A	4564	SNP (transition)	0.966	0	0.001
G	4342	4342	1	A -> G	4507	SNP (transition)	0.761	0	0.086
T	4338	4338	1	A -> T	4345	SNP (transversion)	0.909	0	0.087
	4329	4331	3	#NAME?	4197	Deletion	0.96	0
CAA	4325	4327	3	ATT -> CAA	4170 -> 4177	Substitution	96.3% -> 96.5%	0
C	4324	4324	1	A -> C	4123	SNP (transversion)	0.302	0	0.641
GC	4317	4318	2	AG -> GC	3498 -> 3537	Substitution	66.5% -> 66.9%	0
C	4307	4307	1	A -> C	3303	SNP (transversion)	0.965	0	0.035
GC	4294	4295	2	CT -> GC	2939 -> 2977	Substitution	51.3% -> 52.0%	0
T	4288	4288	1	C -> T	2786	SNP (transition)	0.45	0	0.547
T	4285	4285	1	C -> T	2709	SNP (transition)	0.264	0	0.736
C	4284	4284	1	T -> C	2691	SNP (transition)	0.447	0	0.551
T	4274	4274	1	C -> T	2519	SNP (transition)	0.385	0	0.611
G	4273	4273	1	A -> G	2515	SNP (transition)	0.602	0	0.001
T	4273	4273	1	A -> T	2515	SNP (transversion)	0.394	0	0.001
C	4271	4271	1	T -> C	2517	SNP (transition)	0.387	0	0.611
T	4270	4270	1	A -> T	2517	SNP (transversion)	0.947	0
A	4267	4267	1	G -> A	2511	SNP (transition)	0.738	0	0.261
C	4265	4265	1	G -> C	2511	SNP (transversion)	0.923	0	0.065
G	4264	4264	1	A -> G	2504	SNP (transition)	0.585	0	0.053
T	4264	4264	1	A -> T	2504	SNP (transversion)	0.361	0	0.053
TG	4262	4263	2	GA -> TG	2450 -> 2485	Substitution	35.0% -> 36.0%	0
T	4261	4261	1	C -> T	2404	SNP (transition)	0.94	0	0.059
T	4260	4260	1	A -> T	2397	SNP (transversion)	0.318	0	0.678
A	4258	4258	1	T -> A	2397	SNP (transversion)	0.348	0	0.002
G	4258	4258	1	T -> G	2397	SNP (transversion)	0.649	0	0.002
A	4257	4257	1	G -> A	2336	SNP (transition)	0.458	0	0.481
C	4256	4256	1	A -> C	2308	SNP (transversion)	0.609	0	0.001
G	4256	4256	1	A -> G	2308	SNP (transition)	0.389	0	0.001
A	4255	4255	1	G -> A	2264	SNP (transition)	0.624	0	0.374
C	4252	4252	1	T -> C	2169	SNP (transition)	0.653	0	0.341
GA	4250	4251	2	TC -> GA	2141 -> 2164	Substitution	27.7% -> 27.9%	0
G	4249	4249	1	A -> G	2143	SNP (transition)	0.657	0	0.064
T	4249	4249	1	A -> T	2143	SNP (transversion)	0.278	0	0.064
A	4247	4247	1	C -> A	2103	SNP (transversion)	0.261	0	0.001
G	4247	4247	1	C -> G	2103	SNP (transversion)	0.733	0	0.001
A	4246	4246	1	C -> A	2081	SNP (transversion)	0.258	0	0.065
T	4246	4246	1	C -> T	2081	SNP (transition)	0.676	0	0.065
T	4244	4244	1	C -> T	2062	SNP (transition)	0.318	0	0.678
T	4243	4243	1	A -> T	2035	SNP (transversion)	0.992	0	0.003
C	4240	4240	1	T -> C	1932	SNP (transition)	0.973	0	0.025
A	4237	4237	1	C -> A	1947	SNP (transversion)	0.712	0	0.07
C	4233	4233	1	A -> C	1891	SNP (transversion)	0.731	0	0.003
T	4233	4233	1	A -> T	1891	SNP (transversion)	0.255	0	0.003
G	4232	4232	1	C -> G	2073	SNP (transversion)	0.255	0	0.065
T	4232	4232	1	C -> T	2073	SNP (transition)	0.672	0	0.065
C	4231	4231	1	T -> C	2051	SNP (transition)	0.282	0	0.708
A	4228	4228	1	T -> A	2122	SNP (transversion)	0.616	0	0.06
C	4228	4228	1	T -> C	2122	SNP (transition)	0.321	0	0.06
T	4227	4227	1	C -> T	2138	SNP (transition)	0.613	0	0.384
A	4226	4226	1	G -> A	2166	SNP (transition)	0.931	0	0.064
C	4225	4225	1	G -> C	2327	SNP (transversion)	0.793	0	0.057
A	4222	4222	1	C -> A	2403	SNP (transversion)	0.584	0	0.412
TG	4220	4221	2	AC -> TG	2440 -> 2526	Substitution	36.0% -> 37.1%	0
A	4219	4219	1	G -> A	2557	SNP (transition)	0.554	0	0.444
T	4216	4216	1	A -> T	2596	SNP (transversion)	0.946	0	0.047
G	4214	4214	1	T -> G	2573	SNP (transversion)	0.546	0	0.449
C	4213	4213	1	T -> C	2630	SNP (transition)	0.418	0	0.58
C	4208	4208	1	A -> C	2980	SNP (transversion)	0.433	0	0.565
A	4207	4207	1	C -> A	2983	SNP (transversion)	0.528	0	0.072
T	4207	4207	1	C -> T	2983	SNP (transition)	0.396	0	0.072
A	4205	4205	1	G -> A	2979	SNP (transition)	0.939	0	0.059
A	4204	4204	1	T -> A	2983	SNP (transversion)	0.52	0	0.036
G	4204	4204	1	T -> G	2983	SNP (transversion)	0.444	0	0.036
CTC	4196	4198	3	GAA -> CTC	3081 -> 3112	Substitution	46.8% -> 47.2%	0
C	4177	4177	1	T -> C	3776	SNP (transition)	0.518	0	0.48
G	4173	4173	1	T -> G	3869	SNP (transversion)	0.966	0	0.032
T	4162	4162	1	A -> T	4165	SNP (transversion)	0.527	0	0.471
T	4153	4153	1	C -> T	4346	SNP (transition)	0.373	0	0.624
A	4150	4150	1	G -> A	4498	SNP (transition)	0.365	0	0.631
A	4144	4144	1	G -> A	4672	SNP (transition)	0.696	0	0.302
A	4142	4142	1	C -> A	4833	SNP (transversion)	0.639	0	0.358
G	4141	4141	1	A -> G	4881	SNP (transition)	0.363	0	0.634
A	4135	4135	1	G -> A	5095	SNP (transition)	0.337	0	0.662
C	4123	4123	1	T -> C	5850	SNP (transition)	0.509	0	0.49
A	4120	4120	1	C -> A	5890	SNP (transversion)	0.292	0	0.001
T	4120	4120	1	C -> T	5890	SNP (transition)	0.688	0	0.001
C	4117	4117	1	T -> C	5958	SNP (transition)	0.98	0	0.019
G	4102	4102	1	A -> G	6433	SNP (transition)	0.703	0	0.296
A	4096	4096	1	T -> A	7285	SNP (transversion)	0.717	0	0.281
A	4084	4084	1	G -> A	7746	SNP (transition)	0.998	0	0.001
T	4078	4078	1	C -> T	7092	SNP (transition)	0.978	0	0.02
ATG	4073	4075	3	GCA -> ATG	6919 -> 7062	Substitution	0.976	0
C	4072	4072	1	T -> C	6915	SNP (transition)	0.255	0	0.019
G	4072	4072	1	T -> G	6915	SNP (transversion)	0.674	0	0.019
T	4069	4069	1	C -> T	6913	SNP (transition)	0.265	0	0.733
C	4063	4063	1	T -> C	7013	SNP (transition)	0.729	0	0.27
T	4057	4057	1	C -> T	6649	SNP (transition)	0.757	0	0.241
AA	4053	4054	2	CT -> AA	6641 -> 6652	Substitution	0.732	0
C	4051	4051	1	T -> C	6604	SNP (transition)	0.758	0	0.241
T	4048	4048	1	A -> T	6770	SNP (transversion)	0.742	0	0.237
TT	4045	4046	2	AA -> TT	6716 -> 6724	Substitution	73.6% -> 73.7%	0
G	4042	4042	1	T -> G	6570	SNP (transversion)	0.742	0	0.019
G	4039	4039	1	A -> G	6560	SNP (transition)	0.433	0	0.565
C	4036	4036	1	T -> C	6635	SNP (transition)	0.734	0	0.265
C	4033	4033	1	T -> C	6631	SNP (transition)	0.925	0	0.074
G	4027	4027	1	A -> G	6670	SNP (transition)	0.981	0	0.019
T	4024	4024	1	G -> T	6557	SNP (transversion)	0.74	0	0.257
A	4021	4021	1	C -> A	6455	SNP (transversion)	0.674	0	0.259
C	4020	4020	1	G -> C	6487	SNP (transversion)	0.98	0	0.018
T	3982	3982	1	C -> T	7528	SNP (transition)	0.929	0	0.069
C	3979	3979	1	T -> C	7511	SNP (transition)	0.769	0	0.23
T	3976	3976	1	G -> T	7215	SNP (transversion)	0.771	0	0.228
AC	3973	3974	2	GT -> AC	7076 -> 7143	Substitution	76.6% -> 76.9%	0
G	3970	3970	1	C -> G	6990	SNP (transversion)	0.724	0	0.235
T	3968	3968	1	C -> T	6987	SNP (transition)	0.762	0	0.236
G	3964	3964	1	A -> G	7241	SNP (transition)	0.773	0	0.227
A	3958	3958	1	C -> A	7410	SNP (transversion)	0.611	0	0.231
A	3955	3955	1	T -> A	7519	SNP (transversion)	0.982	0	0.015
C	3946	3946	1	T -> C	6944	SNP (transition)	0.764	0	0.234
T	3943	3943	1	C -> T	6689	SNP (transition)	0.299	0	0.7
G	3940	3940	1	A -> G	6667	SNP (transition)	0.76	0	0.0004
TC	3931	3932	2	CT -> TC	6936 -> 6957	Substitution	66.5% -> 66.7%	0
C	3924	3924	1	A -> C	7000	SNP (transversion)	0.76	0	0.239
T	3922	3922	1	C -> T	7080	SNP (transition)	0.983	0	0.014
TGTG	3916	3919	4	CAGT -> TGTG	6876 -> 7101	Substitution	73.9% -> 74.9%	0
G	3910	3910	1	A -> G	7837	SNP (transition)	0.26	0	0.738
T	3907	3907	1	C -> T	7842	SNP (transition)	0.491	0	0.506
C	3904	3904	1	T -> C	7931	SNP (transition)	0.987	0	0.011
A	3898	3898	1	C -> A	7641	SNP (transversion)	0.694	0	0.015
TG	3895	3896	2	AA -> TG	7705 -> 7749	Substitution	98.0% -> 98.1%	0
T	3889	3889	1	C -> T	8218	SNP (transition)	0.538	0	0.46
C	3883	3883	1	A -> C	8319	SNP (transversion)	0.547	0	0.014
T	3883	3883	1	A -> T	8319	SNP (transversion)	0.437	0	0.014
C	3874	3874	1	T -> C	8458	SNP (transition)	0.371	0	0.628
C	3865	3865	1	T -> C	8006	SNP (transition)	0.98	0	0.015
T	3862	3862	1	C -> T	7706	SNP (transition)	0.982	0	0.014
T	3847	3847	1	C -> T	7521	SNP (transition)	0.649	0	0.348
C	3841	3841	1	T -> C	7469	SNP (transition)	0.591	0	0.406
T	3835	3835	1	C -> T	7613	SNP (transition)	0.363	0	0.636
C	3832	3832	1	T -> C	7539	SNP (transition)	0.847	0	0.152
T	3826	3826	1	C -> T	7517	SNP (transition)	0.37	0	0.622
G	3811	3811	1	A -> G	7165	SNP (transition)	0.598	0	0.401
A	3808	3808	1	T -> A	7044	SNP (transversion)	0.456	0	0.191
G	3808	3808	1	T -> G	7044	SNP (transversion)	0.309	0	0.191
T	3805	3805	1	C -> T	6956	SNP (transition)	0.765	0	0.231
C	3793	3793	1	T -> C	7056	SNP (transition)	0.751	0	0.247
T	3790	3790	1	C -> T	6900	SNP (transition)	0.309	0	0.689
G	3787	3787	1	T -> G	6852	SNP (transversion)	0.538	0	0.187
C	3784	3784	1	T -> C	6738	SNP (transition)	0.375	0	0.623
T	3781	3781	1	C -> T	6541	SNP (transition)	0.303	0	0.695
G	3778	3778	1	A -> G	6463	SNP (transition)	0.681	0	0.318
A	3775	3775	1	G -> A	6525	SNP (transition)	0.297	0	0.701
C	3751	3751	1	A -> C	5389	SNP (transversion)	0.673	0	0.017
T	3751	3751	1	A -> T	5389	SNP (transversion)	0.307	0	0.017
T	3748	3748	1	A -> T	5351	SNP (transversion)	0.732	0	0.26
A	3745	3745	1	G -> A	5260	SNP (transition)	0.973	0	0.021
A	3742	3742	1	C -> A	4821	SNP (transversion)	0.878	0	0.002
G	3739	3739	1	T -> G	4777	SNP (transversion)	0.722	0	0.275
T	3730	3730	1	C -> T	4579	SNP (transition)	0.282	0	0.713
T	3715	3715	1	C -> T	4454	SNP (transition)	0.279	0	0.717
C	3709	3709	1	T -> C	4421	SNP (transition)	0.324	0	0.668
C	3706	3706	1	T -> C	4184	SNP (transition)	0.978	0	0.018
ACC	3701	3703	3	GTT -> ACC	4081 -> 4089	Substitution	67.9% -> 68.2%	0
A	3700	3700	1	G -> A	4088	SNP (transition)	0.923	0	0.074
G	3697	3697	1	A -> G	4057	SNP (transition)	0.295	0	0.02
T	3697	3697	1	A -> T	4057	SNP (transversion)	0.647	0	0.02
A	3695	3695	1	T -> A	3937	SNP (transversion)	0.975	0	0.019
G	3688	3688	1	A -> G	3466	SNP (transition)	0.644	0	0.353
C	3682	3682	1	T -> C	3612	SNP (transition)	0.681	0	0.318
A	3679	3679	1	G -> A	3566	SNP (transition)	0.59	0	0.407
A	3676	3676	1	C -> A	3512	SNP (transversion)	0.583	0	0.002
T	3676	3676	1	C -> T	3512	SNP (transition)	0.413	0	0.002
T	3673	3673	1	C -> T	3386	SNP (transition)	0.689	0	0.308
G	3664	3664	1	C -> G	3250	SNP (transversion)	0.878	0	0.026
G	3661	3661	1	A -> G	3238	SNP (transition)	0.97	0	0.028
C	3658	3658	1	A -> C	3094	SNP (transversion)	0.543	0	0.454
C	3652	3652	1	T -> C	2714	SNP (transition)	0.748	0	0.251
GTC	3643	3645	3	CAG -> GTC	2502 -> 2525	Substitution	50.8% -> 51.2%	0
G	3640	3640	1	T -> G	2496	SNP (transversion)	0.514	0	0.486
A	3637	3637	1	T -> A	2452	SNP (transversion)	0.968	0	0.03
C	3634	3634	1	T -> C	2418	SNP (transition)	0.838	0	0.159
C	3628	3628	1	T -> C	2421	SNP (transition)	0.473	0	0.525
A	3626	3626	1	T -> A	2407	SNP (transversion)	0.874	0	0.124
G	3622	3622	1	A -> G	2354	SNP (transition)	0.395	0	0.604
A	3617	3617	1	C -> A	2363	SNP (transversion)	0.526	0	0.472
T	3616	3616	1	G -> T	2381	SNP (transversion)	0.952	0	0.001
G	3613	3613	1	A -> G	2353	SNP (transition)	0.391	0	0.195
T	3613	3613	1	A -> T	2353	SNP (transversion)	0.413	0	0.195
A	3610	3610	1	T -> A	2330	SNP (transversion)	0.4	0	0.048
C	3610	3610	1	T -> C	2330	SNP (transition)	0.552	0	0.048
A	3607	3607	1	G -> A	2214	SNP (transition)	0.555	0	0.051
C	3607	3607	1	G -> C	2214	SNP (transversion)	0.349	0	0.051
AC	3605	3606	2	GT -> AC	2210 -> 2215	Substitution	55.8% -> 56.0%	0
G	3604	3604	1	C -> G	2176	SNP (transversion)	0.376	0	0.051
T	3604	3604	1	C -> T	2176	SNP (transition)	0.573	0	0.051
TA	3600	3601	2	CC -> TA	2165 -> 2181	Substitution	35.4% -> 35.8%	0
C	3598	3598	1	A -> C	2180	SNP (transversion)	0.589	0	0.058
G	3598	3598	1	A -> G	2180	SNP (transition)	0.352	0	0.058
G	3592	3592	1	A -> G	2120	SNP (transition)	0.348	0	0.65
T	3589	3589	1	C -> T	2106	SNP (transition)	0.309	0	0.672
A	3587	3587	1	G -> A	2062	SNP (transition)	0.624	0	0.375
T	3586	3586	1	C -> T	1993	SNP (transition)	0.942	0	0.057
G	3583	3583	1	A -> G	2014	SNP (transition)	0.942	0	0.056
C	3580	3580	1	T -> C	1925	SNP (transition)	0.68	0	0.318
A	3571	3571	1	G -> A	1768	SNP (transition)	0.722	0	0.268
T	3565	3565	1	C -> T	1666	SNP (transition)	0.871	0	0.114
T	3544	3544	1	A -> T	1803	SNP (transversion)	0.904	0	0.09
G	3539	3539	1	A -> G	1750	SNP (transition)	0.698	0	0.298
T	3529	3529	1	C -> T	1617	SNP (transition)	0.897	0	0.09
G	3527	3527	1	A -> G	1616	SNP (transition)	0.949	0	0.05
G	3526	3526	1	A -> G	1628	SNP (transition)	0.708	0	0.29
G	3523	3523	1	T -> G	1641	SNP (transversion)	0.902	0	0.087
A	3520	3520	1	C -> A	1643	SNP (transversion)	0.896	0	0.09
G	3517	3517	1	A -> G	1695	SNP (transition)	0.904	0	0.094
C	3514	3514	1	A -> C	1817	SNP (transversion)	0.888	0	0.105
A	3509	3509	1	G -> A	2101	SNP (transition)	0.399	0	0.597
C	3503	3503	1	A -> C	2474	SNP (transversion)	0.393	0	0.606
A	3499	3499	1	G -> A	2564	SNP (transition)	0.717	0	0.002
C	3498	3498	1	A -> C	2587	SNP (transversion)	0.288	0	0.711
G	3496	3496	1	A -> G	2679	SNP (transition)	0.652	0	0.345
A	3491	3491	1	G -> A	2991	SNP (transition)	0.349	0	0.648
C	3490	3490	1	A -> C	3021	SNP (transversion)	0.355	0	0.052
T	3490	3490	1	A -> T	3021	SNP (transversion)	0.592	0	0.052
A	3484	3484	1	G -> A	3234	SNP (transition)	0.949	0	0.049
G	3452	3452	1	C -> G	4191	SNP (transversion)	0.966	0	0.033
G	3451	3451	1	T -> G	4199	SNP (transversion)	0.426	0	0.572
G	3448	3448	1	A -> G	4229	SNP (transition)	0.966	0	0.032
A	3446	3446	1	T -> A	4236	SNP (transversion)	0.967	0	0.031
A	3445	3445	1	G -> A	4260	SNP (transition)	0.501	0	0.498
C	3443	3443	1	A -> C	4406	SNP (transversion)	0.514	0	0.032
T	3443	3443	1	A -> T	4406	SNP (transversion)	0.454	0	0.032
CA	3440	3441	2	AG -> CA	4437 -> 4466	Substitution	56.5% -> 57.1%	0
T	3439	3439	1	C -> T	4450	SNP (transition)	0.501	0	0.451
C	3437	3437	1	G -> C	4517	SNP (transversion)	0.578	0	0.421
G	3436	3436	1	C -> G	4562	SNP (transversion)	0.585	0	0.032
T	3436	3436	1	C -> T	4562	SNP (transition)	0.38	0	0.032
G	3435	3435	1	A -> G	4570	SNP (transition)	0.384	0	0.615
G	3434	3434	1	A -> G	4577	SNP (transition)	0.586	0	0.413
G	3433	3433	1	A -> G	4617	SNP (transition)	0.383	0	0.029
T	3433	3433	1	A -> T	4617	SNP (transversion)	0.588	0	0.029
GA	3429	3430	2	CG -> GA	4612 -> 4665	Substitution	59.3% -> 59.8%	0
C	3427	3427	1	A -> C	4746	SNP (transversion)	0.535	0	0.029
T	3427	3427	1	A -> T	4746	SNP (transversion)	0.435	0	0.029
T	3421	3421	1	C -> T	4831	SNP (transition)	0.36	0	0.637
A	3418	3418	1	G -> A	4890	SNP (transition)	0.344	0	0.653
G	3415	3415	1	A -> G	5157	SNP (transition)	0.641	0	0.354
A	3412	3412	1	T -> A	5677	SNP (transversion)	0.895	0	0.026
G	3409	3409	1	C -> G	5803	SNP (transversion)	0.295	0	0.023
T	3409	3409	1	C -> T	5803	SNP (transition)	0.68	0	0.023
T	3408	3408	1	C -> T	5785	SNP (transition)	0.687	0	0.312
T	3406	3406	1	C -> T	5801	SNP (transition)	0.694	0	0.304
A	3400	3400	1	T -> A	5987	SNP (transversion)	0.7	0	0.024
C	3400	3400	1	T -> C	5987	SNP (transition)	0.274	0	0.024
T	3397	3397	1	C -> T	5989	SNP (transition)	0.577	0	0.422
C	3394	3394	1	G -> C	6431	SNP (transversion)	0.73	0	0.02
A	3379	3379	1	C -> A	6979	SNP (transversion)	0.355	0	0.24
G	3379	3379	1	C -> G	6979	SNP (transversion)	0.404	0	0.24
TT	3376	3377	2	AC -> TT	6979 -> 7133	Substitution	75.6% -> 75.8%	0
TT	3372	3373	2	GG -> TT	7256 -> 7270	Substitution	0.765	0
T	3364	3364	1	C -> T	7279	SNP (transition)	0.774	0	0.224
GA	3361	3362	2	AG -> GA	7269 -> 7591	Substitution	77.2% -> 78.3%	0
G	3359	3359	1	A -> G	7699	SNP (transition)	0.788	0	0.21
T	3356	3356	1	A -> T	7554	SNP (transversion)	0.829	0	0.166
CGA	3351	3353	3	AAT -> CGA	7604 -> 7735	Substitution	78.6% -> 79.1%	0
G	3349	3349	1	A -> G	7837	SNP (transition)	0.935	0	0.065
G	3343	3343	1	A -> G	7734	SNP (transition)	0.366	0	0.631
CCC	3339	3341	3	AGG -> CCC	7595 -> 7655	Substitution	79.6% -> 79.7%	0
GGA	3332	3334	3	AAT -> GGA	7832 -> 7921	Substitution	79.6% -> 79.7%	0
A	3327	3327	1	C -> A	7769	SNP (transversion)	0.803	0	0.195
C	3324	3324	1	A -> C	7755	SNP (transversion)	0.809	0	0.19
A	3322	3322	1	C -> A	7587	SNP (transversion)	0.983	0	0.015
C	3319	3319	1	A -> C	7777	SNP (transversion)	0.807	0	0.014
C	3317	3317	1	A -> C	7866	SNP (transversion)	0.985	0	0.014
A	3307	3307	1	C -> A	7957	SNP (transversion)	0.81	0	0.188
C	3301	3301	1	T -> C	8414	SNP (transition)	0.947	0	0.052
T	3299	3299	1	A -> T	8445	SNP (transversion)	0.819	0	0.177
A	3283	3283	1	C -> A	9088	SNP (transversion)	0.809	0	0.19
T	3273	3273	1	A -> T	9059	SNP (transversion)	0.812	0	0.186
ATC	3265	3267	3	GGG -> ATC	8966 -> 9091	Substitution	80.6% -> 80.9%	0
T	3245	3245	1	G -> T	8744	SNP (transversion)	0.813	0	0.185
A	3230	3230	1	G -> A	8541	SNP (transition)	0.985	0	0.013
G	3226	3226	1	C -> G	8529	SNP (transversion)	0.803	0	0.195
A	3209	3209	1	G -> A	7903	SNP (transition)	0.995	0	0.001
GAA	3192	3194	3	AGT -> GAA	7638 -> 7814	Substitution	73.4% -> 73.7%	0
A	3191	3191	1	C -> A	7845	SNP (transversion)	0.998	0	0.001
G	3185	3185	1	A -> G	7568	SNP (transition)	0.997	0	0.001
AAC	3179	3181	3	CGT -> AAC	7411 -> 7429	Substitution	77.9% -> 78.1%	0
T	3170	3170	1	A -> T	7250	SNP (transversion)	0.772	0	0.223
AA	3158	3159	2	CG -> AA	7111 -> 7121	Substitution	76.3% -> 76.4%	0
G	3140	3140	1	A -> G	7114	SNP (transition)	0.77	0	0.227
G	3128	3128	1	C -> G	6817	SNP (transversion)	0.767	0	0.231
GA	3107	3108	2	AG -> GA	6400 -> 6463	Substitution	76.0% -> 76.2%	0
T	3103	3103	1	C -> T	6260	SNP (transition)	0.773	0	0.224
TCC	3090	3092	3	CAA -> TCC	5743 -> 6006	Substitution	74.8% -> 75.3%	0
C	3082	3082	1	T -> C	5920	SNP (transition)	0.981	0	0.017
G	3073	3073	1	A -> G	6391	SNP (transition)	0.753	0	0.243
G	3050	3050	1	A -> G	6023	SNP (transition)	0.98	0	0.018
G	3038	3038	1	A -> G	5573	SNP (transition)	0.747	0	0.251
G	3035	3035	1	A -> G	6215	SNP (transition)	0.979	0	0.019
C	3032	3032	1	G -> C	6316	SNP (transversion)	0.751	0	0.246
A	3030	3030	1	C -> A	6269	SNP (transversion)	0.756	0	0.242
C	3026	3026	1	T -> C	6371	SNP (transition)	0.98	0	0.016
TT	3020	3021	2	CC -> TT	6338 -> 6356	Substitution	0.973	0
G	3017	3017	1	A -> G	6227	SNP (transition)	0.982	0	0.016
GG	3011	3012	2	AA -> GG	6087 -> 6195	Substitution	75.0% -> 75.4%	0
A	3005	3005	1	G -> A	6618	SNP (transition)	0.748	0	0.248
G	2999	2999	1	A -> G	6313	SNP (transition)	0.743	0	0.255
A	2996	2996	1	G -> A	6261	SNP (transition)	0.741	0	0.258
A	2993	2993	1	T -> A	6379	SNP (transversion)	0.264	0	0.001
G	2993	2993	1	T -> G	6379	SNP (transversion)	0.733	0	0.001
A	2987	2987	1	C -> A	6259	SNP (transversion)	0.731	0	0.268
C	2985	2985	1	G -> C	6089	SNP (transversion)	0.731	0	0.268
A	2963	2963	1	G -> A	5868	SNP (transition)	0.728	0	0.272
G	2953	2953	1	A -> G	5959	SNP (transition)	0.732	0	0.266
G	2930	2930	1	A -> G	5804	SNP (transition)	0.252	0	0.744
G	2927	2927	1	A -> G	5685	SNP (transition)	0.666	0	0.331
C	2924	2924	1	A -> C	5496	SNP (transversion)	0.697	0	0.301
C	2918	2918	1	A -> C	5223	SNP (transversion)	0.976	0	0.022
A	2915	2915	1	C -> A	5332	SNP (transversion)	0.303	0	0.695
C	2909	2909	1	A -> C	5302	SNP (transversion)	0.668	0	0.33
A	2906	2906	1	C -> A	5249	SNP (transversion)	0.976	0	0.022
C	2896	2899	4	TCAA -> C	5289 -> 5295	Deletion	0.65	0
C	2890	2890	1	A -> C	5236	SNP (transversion)	0.344	0	0.655
A	2888	2888	1	C -> A	5164	SNP (transversion)	0.625	0	0.374
A	2836	2836	1	G -> A	3958	SNP (transition)	0.328	0	0.669
C	2831	2831	1	T -> C	3984	SNP (transition)	0.254	0	0.743
G	2829	2829	1	A -> G	3974	SNP (transition)	0.282	0	0.716
G	2809	2809	1	A -> G	4430	SNP (transition)	0.74	0	0.229
A	2790	2790	1	T -> A	4639	SNP (transversion)	0.33	0	0.617
T	2784	2784	1	A -> T	4673	SNP (transversion)	0.953	0	0.029
C	2783	2783	1	T -> C	4709	SNP (transition)	0.656	0	0.332
C	2781	2781	1	A -> C	4688	SNP (transversion)	0.664	0	0.333
A	2769	2769	1	G -> A	4989	SNP (transition)	0.26	0	0.739
C	2732	2732	1	A -> C	6284	SNP (transversion)	0.79	0	0.208
G	2666	2666	1	A -> G	7244	SNP (transition)	0.371	0	0.627
A	2640	2640	1	G -> A	6776	SNP (transition)	0.745	0	0.253
A	2635	2635	1	T -> A	6727	SNP (transversion)	0.971	0	0.027
A	2628	2628	1	C -> A	6998	SNP (transversion)	0.995	0	0.001
T	2621	2621	1	C -> T	6885	SNP (transition)	0.749	0	0.251
T	2612	2612	1	A -> T	6819	SNP (transversion)	0.635	0	0.362
T	2594	2594	1	C -> T	6807	SNP (transition)	0.726	0	0.271
T	2582	2582	1	C -> T	6386	SNP (transition)	0.736	0	0.262
A	2579	2579	1	G -> A	5731	SNP (transition)	0.776	0	0.028
CT	2563	2564	2	GC -> CT	5579 -> 5587	Substitution	75.4% -> 75.7%	0
C	2561	2561	1	A -> C	5607	SNP (transversion)	0.761	0	0.237
G	2544	2544	1	A -> G	5382	SNP (transition)	0.786	0	0.212
T	2543	2543	1	C -> T	5356	SNP (transition)	0.762	0	0.236
G	2519	2519	1	A -> G	5031	SNP (transition)	0.544	0	0.454
T	2486	2486	1	C -> T	4774	SNP (transition)	0.648	0	0.35
G	2483	2483	1	A -> G	4883	SNP (transition)	0.676	0	0.321
G	2459	2459	1	T -> G	5252	SNP (transversion)	0.972	0	0.025
C	2445	2445	1	T -> C	4981	SNP (transition)	0.977	0	0.021
C	2444	2444	1	T -> C	4954	SNP (transition)	0.825	0	0.173
T	2426	2426	1	G -> T	4951	SNP (transversion)	0.736	0	0.023
A	2423	2423	1	T -> A	4977	SNP (transversion)	0.975	0
T	2408	2408	1	C -> T	4994	SNP (transition)	0.994	0	0.001
T	2403	2403	1	C -> T	4915	SNP (transition)	0.924	0	0.074
T	2396	2396	1	G -> T	4639	SNP (transversion)	0.695	0	0.027
G	2378	2378	1	A -> G	4685	SNP (transition)	0.974	0	0.025
C	2369	2369	1	T -> C	4527	SNP (transition)	0.959	0	0.039
A	2366	2366	1	G -> A	4385	SNP (transition)	0.973	0	0.024
C	2357	2357	1	T -> C	4546	SNP (transition)	0.975	0	0.022
T	2355	2355	1	G -> T	4440	SNP (transversion)	0.97	0	0.025
GC	2347	2348	2	TG -> GC	4392 -> 4456	Substitution	97.1% -> 97.3%	0
C	2346	2346	1	T -> C	4476	SNP (transition)	0.811	0	0.187
T	2337	2337	1	C -> T	4499	SNP (transition)	0.667	0	0.331
AA	2328	2329	2	TG -> AA	4216 -> 4240	Substitution	97.2% -> 97.3%	0
T	2327	2327	1	C -> T	4332	SNP (transition)	0.473	0	0.523
A	2318	2318	1	G -> A	4482	SNP (transition)	0.727	0	0.27
A	2315	2315	1	T -> A	4482	SNP (transversion)	0.978	0	0.0004
C	2312	2312	1	T -> C	4608	SNP (transition)	0.979	0	0.02
T	2309	2309	1	C -> T	4383	SNP (transition)	0.318	0	0.68
C	2306	2306	1	A -> C	4442	SNP (transversion)	0.978	0	0.02
G	2303	2303	1	A -> G	4476	SNP (transition)	0.808	0	0.19
C	2300	2300	1	G -> C	4629	SNP (transversion)	0.602	0	0.019
T	2300	2300	1	G -> T	4629	SNP (transversion)	0.376	0	0.019
CC	2297	2298	2	GA -> CC	4628 -> 4646	Substitution	0.969	0
A	2291	2291	1	G -> A	4683	SNP (transition)	0.979	0	0.019
T	2288	2288	1	C -> T	4745	SNP (transition)	0.727	0	0.27
T	2285	2285	1	A -> T	4716	SNP (transversion)	0.958	0	0.018
G	2278	2278	1	A -> G	5024	SNP (transition)	0.95	0	0.049
T	2276	2276	1	A -> T	5151	SNP (transversion)	0.977	0	0.019
T	2261	2261	1	A -> T	4953	SNP (transversion)	0.823	0	0.075
C	2255	2255	1	T -> C	5017	SNP (transition)	0.879	0	0.119
A	2243	2243	1	G -> A	5191	SNP (transition)	0.816	0	0.181
T	2231	2231	1	C -> T	5184	SNP (transition)	0.458	0	0.541
G	2225	2225	1	A -> G	5294	SNP (transition)	0.889	0	0.107
A	2220	2220	1	G -> A	5338	SNP (transition)	0.975	0	0.019
A	2195	2195	1	G -> A	5695	SNP (transition)	0.852	0	0.146
T	2192	2192	1	A -> T	5752	SNP (transversion)	0.74	0	0.007
T	2186	2186	1	C -> T	5711	SNP (transition)	0.98	0	0.018
T	2180	2180	1	C -> T	5554	SNP (transition)	0.835	0	0.163
A	2174	2174	1	C -> A	5217	SNP (transversion)	0.812	0	0.185
G	2170	2170	1	A -> G	5193	SNP (transition)	0.81	0	0.188
C	2168	2168	1	T -> C	5148	SNP (transition)	0.808	0	0.191
T	2165	2165	1	C -> T	5025	SNP (transition)	0.856	0	0.142
C	2162	2162	1	G -> C	4958	SNP (transversion)	0.788	0	0.201
AC	2159	2160	2	GA -> AC	4995 -> 5008	Substitution	79.2% -> 79.4%	0
T	2153	2153	1	C -> T	4953	SNP (transition)	0.551	0	0.441
G	2150	2150	1	A -> G	5046	SNP (transition)	0.774	0	0.225
A	2147	2147	1	G -> A	5072	SNP (transition)	0.522	0	0.278
A	2141	2141	1	C -> A	5009	SNP (transversion)	0.773	0	0.226
T	2129	2129	1	C -> T	4787	SNP (transition)	0.773	0	0.224
T	2126	2126	1	C -> T	4671	SNP (transition)	0.764	0	0.232
A	2123	2123	1	G -> A	4997	SNP (transition)	0.974	0	0.023
C	2120	2120	1	T -> C	5000	SNP (transition)	0.285	0	0.713
T	2114	2114	1	C -> T	5024	SNP (transition)	0.308	0	0.689
T	2111	2111	1	G -> T	5056	SNP (transversion)	0.757	0	0.025
A	2105	2105	1	T -> A	5339	SNP (transversion)	0.65	0	0.233
A	2089	2089	1	T -> A	5222	SNP (transversion)	0.945	0	0.02
G	2087	2087	1	A -> G	5275	SNP (transition)	0.979	0	0.02
T	2081	2081	1	C -> T	5263	SNP (transition)	0.331	0	0.669
T	2078	2078	1	A -> T	5234	SNP (transversion)	0.73	0	0.233
T	2075	2075	1	C -> T	5125	SNP (transition)	0.624	0	0.374
C	2063	2063	1	T -> C	4677	SNP (transition)	0.455	0	0.543
C	2057	2057	1	A -> C	4526	SNP (transversion)	0.77	0	0.228
C	2054	2054	1	G -> C	4510	SNP (transversion)	0.972	0	0.025
G	2051	2051	1	A -> G	4522	SNP (transition)	0.975	0	0.024
T	2033	2033	1	C -> T	4755	SNP (transition)	0.295	0	0.702
T	2030	2030	1	A -> T	4716	SNP (transversion)	0.787	0	0.028
C	2027	2027	1	T -> C	4814	SNP (transition)	0.987	0	0.008
A	2021	2021	1	C -> A	5332	SNP (transversion)	0.842	0	0.157
G	2015	2015	1	A -> G	5372	SNP (transition)	0.319	0	0.679
T	2012	2012	1	C -> T	5361	SNP (transition)	0.642	0	0.357
G	2006	2006	1	A -> G	5433	SNP (transition)	0.806	0	0.193
T	2003	2003	1	G -> T	5395	SNP (transversion)	0.85	0	0.023
G	2000	2000	1	A -> G	5095	SNP (transition)	0.282	0	0.716
A	1998	1998	1	C -> A	4961	SNP (transversion)	0.974	0	0.025
C	1997	1997	1	T -> C	4954	SNP (transition)	0.535	0	0.463
C	1994	1994	1	A -> C	4956	SNP (transversion)	0.566	0	0.022
T	1994	1994	1	A -> T	4956	SNP (transversion)	0.289	0	0.022
A	1992	1992	1	T -> A	4956	SNP (transversion)	0.976	0	0.022
A	1991	1991	1	T -> A	4987	SNP (transversion)	0.806	0	0.144
T	1982	1982	1	C -> T	4954	SNP (transition)	0.254	0	0.744
G	1967	1967	1	A -> G	4315	SNP (transition)	0.513	0	0.484
T	1964	1964	1	C -> T	4221	SNP (transition)	0.68	0	0.318
C	1952	1952	1	T -> C	4054	SNP (transition)	0.288	0	0.71
G	1949	1949	1	A -> G	4156	SNP (transition)	0.889	0	0.109
CT	1932	1933	2	AC -> CT	4469 -> 4512	Substitution	0.964	0
A	1921	1921	1	C -> A	4974	SNP (transversion)	0.582	0	0.267
C	1913	1913	1	T -> C	5508	SNP (transition)	0.301	0	0.696
T	1910	1910	1	A -> T	5562	SNP (transversion)	0.757	0	0.02
T	1862	1862	1	C -> T	5603	SNP (transition)	0.378	0	0.621
T	1853	1853	1	C -> T	5693	SNP (transition)	0.983	0	0.016
C	1835	1835	1	T -> C	5816	SNP (transition)	0.251	0	0.744
C	1829	1829	1	T -> C	5705	SNP (transition)	0.458	0	0.541
T	1799	1799	1	C -> T	5867	SNP (transition)	0.754	0	0.003
C	1784	1784	1	A -> C	5502	SNP (transversion)	0.75	0	0.248
C	1778	1778	1	T -> C	5063	SNP (transition)	0.606	0	0.161
A	1777	1777	1	C -> A	5067	SNP (transversion)	0.375	0	0.621
T	1775	1775	1	C -> T	5074	SNP (transition)	0.733	0	0.266
G	1771	1771	1	A -> G	5022	SNP (transition)	0.755	0	0.244
T	1769	1769	1	C -> T	4948	SNP (transition)	0.576	0	0.421
T	1763	1763	1	C -> T	4481	SNP (transition)	0.437	0	0.559
A	1760	1760	1	T -> A	4586	SNP (transversion)	0.742	0	0.256
G	1740	1740	1	A -> G	4063	SNP (transition)	0.997	0	0.0002
A	1734	1734	1	G -> A	3791	SNP (transition)	0.685	0	0.314
G	1731	1731	1	A -> G	3690	SNP (transition)	0.736	0	0.264
C	1730	1730	1	T -> C	3705	SNP (transition)	0.468	0	0.53
T	1727	1727	1	C -> T	3681	SNP (transition)	0.732	0	0.266
C	1724	1724	1	T -> C	3711	SNP (transition)	0.98	0	0.016
G	1694	1694	1	A -> G	3672	SNP (transition)	0.996	0	0.001
A	1682	1682	1	T -> A	4191	SNP (transversion)	0.981	0	0.016
C	1661	1661	1	T -> C	4323	SNP (transition)	0.315	0	0.683
T	1649	1649	1	C -> T	4555	SNP (transition)	0.976	0	0.022
G	1646	1646	1	A -> G	4549	SNP (transition)	0.663	0	0.155
C	1616	1616	1	T -> C	4878	SNP (transition)	0.819	0	0.18
A	1613	1613	1	G -> A	4832	SNP (transition)	0.974	0	0.024
C	1586	1586	1	T -> C	4790	SNP (transition)	0.638	0	0.36
A	1583	1583	1	T -> A	4784	SNP (transversion)	0.788	0	0.1
TG	1573	1574	2	AA -> TG	4972 -> 5029	Substitution	87.5% -> 87.6%	0
A	1572	1572	1	C -> A	4921	SNP (transversion)	0.494	0	0.121
T	1572	1572	1	C -> T	4921	SNP (transition)	0.382	0	0.121
A	1565	1565	1	T -> A	4631	SNP (transversion)	0.602	0	0.391
G	1553	1553	1	C -> G	4774	SNP (transversion)	0.853	0	0.031
CT	1550	1551	2	TC -> CT	4856 -> 4871	Substitution	96.1% -> 96.2%	0
T	1544	1544	1	A -> T	4747	SNP (transversion)	0.964	0	0.032
T	1532	1532	1	C -> T	4359	SNP (transition)	0.923	0	0.076
G	1529	1529	1	A -> G	4141	SNP (transition)	0.964	0	0.035
C	1526	1526	1	A -> C	4191	SNP (transversion)	0.96	0	0.037
G	1524	1524	1	T -> G	4364	SNP (transversion)	0.958	0	0.034
A	1521	1521	1	C -> A	4442	SNP (transversion)	0.962	0	0.034
C	1508	1508	1	T -> C	4429	SNP (transition)	0.917	0	0.079
G	1496	1496	1	A -> G	4498	SNP (transition)	0.967	0	0.03
C	1494	1494	1	T -> C	4505	SNP (transition)	0.968	0	0.029
T	1487	1487	1	A -> T	4268	SNP (transversion)	0.851	0	0.032
CC	1484	1485	2	TG -> CC	4241 -> 4272	Substitution	83.9% -> 84.1%	0
A	1482	1482	1	C -> A	4257	SNP (transversion)	0.832	0	0.166
G	1475	1475	1	A -> G	4264	SNP (transition)	0.337	0	0.662
C	1472	1472	1	T -> C	4313	SNP (transition)	0.763	0	0.234
CA	1454	1455	2	TG -> CA	4194 -> 4200	Substitution	73.3% -> 73.4%	0
G	1452	1452	1	A -> G	4182	SNP (transition)	0.772	0	0.226
T	1451	1451	1	A -> T	4168	SNP (transversion)	0.969	0	0.028
T	1442	1442	1	A -> T	4034	SNP (transversion)	0.756	0	0.161
T	1439	1439	1	C -> T	3937	SNP (transition)	0.748	0	0.251
T	1433	1433	1	C -> T	4013	SNP (transition)	0.372	0	0.623
G	1432	1432	1	A -> G	4013	SNP (transition)	0.741	0	0.257
A	1427	1427	1	T -> A	3795	SNP (transversion)	0.645	0	0.023
G	1427	1427	1	T -> G	3795	SNP (transversion)	0.331	0	0.023
T	1424	1424	1	G -> T	3823	SNP (transversion)	0.28	0	0.534
A	1421	1421	1	T -> A	3846	SNP (transversion)	0.689	0	0.308
T	1419	1419	1	A -> T	3914	SNP (transversion)	0.678	0	0.319
T	1412	1412	1	C -> T	3935	SNP (transition)	0.464	0	0.529
T	1407	1407	1	C -> T	3947	SNP (transition)	0.617	0	0.377
G	1406	1406	1	A -> G	4036	SNP (transition)	0.382	0	0.61
T	1403	1403	1	G -> T	4208	SNP (transversion)	0.348	0	0.594
G	1399	1399	1	A -> G	4028	SNP (transition)	0.39	0	0.551
C	1388	1388	1	A -> C	3931	SNP (transversion)	0.975	0	0.024
A	1385	1385	1	T -> A	3942	SNP (transversion)	0.394	0	0.601
TCT	1380	1382	3	AAA -> TCT	3958 -> 4016	Substitution	56.6% -> 57.4%	0
T	1379	1379	1	C -> T	3981	SNP (transition)	0.687	0	0.308
T	1358	1358	1	G -> T	3964	SNP (transversion)	0.312	0	0.57
G	1352	1352	1	A -> G	4032	SNP (transition)	0.553	0	0.444
A	1349	1349	1	G -> A	4023	SNP (transition)	0.556	0	0.441
C	1346	1346	1	G -> C	3890	SNP (transversion)	0.567	0	0.43
A	1344	1344	1	G -> A	3848	SNP (transition)	0.565	0	0.434
C	1343	1343	1	A -> C	3846	SNP (transversion)	0.491	0	0.43
A	1340	1340	1	T -> A	3979	SNP (transversion)	0.577	0	0.024
G	1340	1340	1	T -> G	3979	SNP (transversion)	0.398	0	0.024
C	1337	1337	1	G -> C	4041	SNP (transversion)	0.589	0	0.023
T	1337	1337	1	G -> T	4041	SNP (transversion)	0.388	0	0.023
GC	1334	1335	2	CT -> GC	4033 -> 4050	Substitution	97.1% -> 97.3%	0
C	1331	1331	1	T -> C	4105	SNP (transition)	0.998	0	0.0002
A	1319	1319	1	C -> A	4253	SNP (transversion)	0.616	0	0.383
C	1313	1313	1	A -> C	4384	SNP (transversion)	0.549	0	0.36
A	1310	1310	1	C -> A	4577	SNP (transversion)	0.929	0	0.02
G	1307	1307	1	A -> G	4761	SNP (transition)	0.371	0	0.626
T	1304	1304	1	C -> T	4765	SNP (transition)	0.998	0	0.0004
T	1298	1298	1	G -> T	4845	SNP (transversion)	0.98	0	0.019
C	1296	1296	1	T -> C	4864	SNP (transition)	0.982	0	0.017
T	1295	1295	1	C -> T	4863	SNP (transition)	0.317	0	0.682
A	1292	1292	1	C -> A	4914	SNP (transversion)	0.981	0	0.017
T	1289	1289	1	C -> T	4996	SNP (transition)	0.981	0	0.018
G	1283	1283	1	A -> G	5106	SNP (transition)	0.683	0	0.316
G	1279	1279	1	C -> G	5094	SNP (transversion)	0.294	0	0.705
T	1277	1277	1	A -> T	5055	SNP (transversion)	0.979	0	0.02
A	1271	1271	1	G -> A	4931	SNP (transition)	0.302	0	0.001
T	1271	1271	1	G -> T	4931	SNP (transversion)	0.695	0	0.001
A	1270	1270	1	G -> A	4973	SNP (transition)	0.697	0	0.3
C	1247	1247	1	A -> C	4757	SNP (transversion)	0.978	0	0.02
C	1245	1245	1	T -> C	4793	SNP (transition)	0.998	0	0.0002
A	1244	1244	1	T -> A	4800	SNP (transversion)	0.74	0	0.0004
G	1244	1244	1	T -> G	4800	SNP (transversion)	0.251	0	0.0004
GC	1224	1225	2	AA -> GC	4371 -> 4453	Substitution	0.975	0
A	1223	1223	1	T -> A	4353	SNP (transversion)	0.751	0	0.095
A	1214	1214	1	G -> A	4132	SNP (transition)	0.768	0	0.23
CT	1211	1212	2	AC -> CT	4125 -> 4126	Substitution	77.4% -> 77.5%	0
G	1209	1209	1	A -> G	4119	SNP (transition)	0.997	0	0.001
T	1208	1208	1	A -> T	4112	SNP (transversion)	0.779	0	0.02
TC	1205	1206	2	AT -> TC	4000 -> 4084	Substitution	0.974	0
CA	1202	1203	2	TC -> CA	3820 -> 3832	Substitution	0.973	0
A	1200	1200	1	T -> A	3719	SNP (transversion)	0.775	0	0.06
A	1196	1196	1	C -> A	3760	SNP (transversion)	0.899	0	0.028
C	1193	1193	1	T -> C	3764	SNP (transition)	0.975	0	0.023
A	1173	1173	1	G -> A	3256	SNP (transition)	0.966	0	0.029
C	1149	1149	1	T -> C	3143	SNP (transition)	0.837	0	0.158
C	1146	1146	1	T -> C	3160	SNP (transition)	0.444	0	0.551
T	1140	1140	1	G -> T	2964	SNP (transversion)	0.85	0	0.144
A	1137	1137	1	T -> A	2869	SNP (transversion)	0.858	0	0.038
G	1134	1134	1	A -> G	2739	SNP (transition)	0.976	0	0.022
ACTT	1119	1122	4	TGCG -> ACTT	2661 -> 2725	Substitution	83.9% -> 84.4%	0
T	1116	1116	1	A -> T	2785	SNP (transversion)	0.956	0	0.036
C	1113	1113	1	A -> C	2884	SNP (transversion)	0.893	0	0.103
T	1110	1110	1	A -> T	2888	SNP (transversion)	0.898	0	0.095
A	1101	1101	1	G -> A	3075	SNP (transition)	0.938	0	0.057
CA	1085	1086	2	TG -> CA	3247 -> 3260	Substitution	0.867	0
A	1080	1080	1	C -> A	3267	SNP (transversion)	0.955	0	0.045
C	1068	1068	1	T -> C	3519	SNP (transition)	0.998	0
CT	1065	1066	2	TA -> CT	3623 -> 3638	Substitution	0.95	0
C	1062	1062	1	T -> C	3647	SNP (transition)	0.989	0	0.01
A	1056	1056	1	T -> A	3708	SNP (transversion)	0.375	0	0.0003
G	1056	1056	1	T -> G	3708	SNP (transversion)	0.624	0	0.0003
T	1050	1050	1	G -> T	3777	SNP (transversion)	0.958	0	0.042
G	1044	1044	1	A -> G	3710	SNP (transition)	0.618	0	0.378
T	1041	1041	1	C -> T	3639	SNP (transition)	0.962	0	0.036
T	1032	1032	1	C -> T	3712	SNP (transition)	0.642	0	0.349
A	1020	1020	1	C -> A	3663	SNP (transversion)	0.575	0	0.377
A	1017	1017	1	C -> A	3633	SNP (transversion)	0.412	0	0.359
T	1008	1008	1	C -> T	3722	SNP (transition)	0.36	0	0.638
A	1005	1005	1	G -> A	3817	SNP (transition)	0.912	0	0.083
G	996	996	1	A -> G	3635	SNP (transition)	0.296	0	0.699
A	990	990	1	C -> A	4032	SNP (transversion)	0.976	0	0.023
T	988	988	1	A -> T	4158	SNP (transversion)	0.821	0	0.02
T	987	987	1	C -> T	4176	SNP (transition)	0.997	0	0.001
A	981	981	1	G -> A	4179	SNP (transition)	0.976	0	0.022
G	975	975	1	A -> G	4102	SNP (transition)	0.978	0	0.021
A	973	973	1	C -> A	4086	SNP (transversion)	0.977	0	0.023
A	963	963	1	C -> A	3939	SNP (transversion)	0.721	0	0.025
G	963	963	1	C -> G	3939	SNP (transversion)	0.254	0	0.025
T	954	954	1	G -> T	3737	SNP (transversion)	0.971	0	0.026
T	945	945	1	C -> T	3535	SNP (transition)	0.973	0	0.025
C	942	942	1	T -> C	3432	SNP (transition)	0.63	0	0.369
T	939	939	1	G -> T	3390	SNP (transversion)	0.894	0	0.028
A	936	936	1	C -> A	3360	SNP (transversion)	0.728	0	0.266
C	933	933	1	A -> C	3369	SNP (transversion)	0.972	0	0.026
C	930	930	1	T -> C	3369	SNP (transition)	0.636	0	0.362
C	918	918	1	T -> C	3108	SNP (transition)	0.97	0	0.028
AA	915	916	2	GG -> AA	2893 -> 3012	Substitution	0.972	0
G	908	908	1	C -> G	2810	SNP (transversion)	0.972	0	0.027
C	906	906	1	A -> C	2766	SNP (transversion)	0.972	0	0.001
T	900	900	1	G -> T	2639	SNP (transversion)	0.903	0	0.029
AGT	889	891	3	GCC -> AGT	2479 -> 2507	Substitution	95.5% -> 95.7%	0
G	885	885	1	A -> G	2450	SNP (transition)	0.946	0	0.051
A	883	883	1	C -> A	2364	SNP (transversion)	0.958	0	0.041
T	882	882	1	C -> T	2350	SNP (transition)	0.421	0	0.574
AG	880	881	2	GA -> AG	2340 -> 2341	Substitution	95.0% -> 95.3%	0
TC	878	879	2	AA -> TC	2331 -> 2336	Substitution	0.814	0
AA	875	876	2	CG -> AA	2312 -> 2314	Substitution	94.2% -> 94.3%	0
T	873	873	1	C -> T	2286	SNP (transition)	0.633	0	0.364
GA	871	872	2	AC -> GA	2232 -> 2245	Substitution	93.9% -> 94.0%	0
AAA	859	861	3	TCC -> AAA	1762 -> 1965	Substitution	0.856	0
G	858	858	1	C -> G	1719	SNP (transversion)	0.779	0	0.163
C	855	855	1	G -> C	1628	SNP (transversion)	0.926	0	0.072
G	853	853	1	A -> G	1587	SNP (transition)	0.927	0	0.073
G	849	849	1	A -> G	1522	SNP (transition)	0.307	0	0.693
GGT	843	845	3	AAC -> GGT	1369 -> 1397	Substitution	86.0% -> 86.1%	0
CC	840	841	2	GA -> CC	1063 -> 1264	Substitution	88.2% -> 90.1%	0
T	828	828	1	G -> T	800	SNP (transversion)	0.593	0	0.164
G	819	819	1	A -> G	652	SNP (transition)	0.443	0	0.552
A	817	816	0	#NAME?	619	Insertion	0.412	0
G	816	816	1	A -> G	619	SNP (transition)	0.855	0	0.142
C	814	814	1	G -> C	603	SNP (transversion)	0.425	0	0.574
A	813	813	1	C -> A	596	SNP (transversion)	0.656	0	0.341
A	811	811	1	C -> A	541	SNP (transversion)	0.281	0	0.71
C	810	810	1	G -> C	493	SNP (transversion)	0.3	0	0.258
	810	810	1	#NAME?	493	Deletion	0.394	0
G	801	801	1	C -> G	422	SNP (transversion)	0.344	0	0.036
ACG	796	798	3	GTC -> ACG	299 -> 343	Substitution	52.5% -> 57.7%	0
CC	788	789	2	TG -> CC	244 -> 250	Substitution	48.0% -> 48.8%	0
T	786	786	1	C -> T	231	SNP (transition)	0.472	0	0.524
A	759	759	1	C -> A	139	SNP (transversion)	0.964	0	0.007
A	751	751	1	G -> A	142	SNP (transition)	1	0
TG	732	733	2	CA -> TG	173 -> 175	Substitution	79.4% -> 80.3%	0
G	729	729	1	C -> G	172	SNP (transversion)	0.744	0	0.035
T	711	711	1	C -> T	333	SNP (transition)	0.495	0	0.502
T	708	708	1	C -> T	395	SNP (transition)	0.997	0	0.003
G	696	696	1	C -> G	770	SNP (transversion)	0.687	0	0.143
A	693	693	1	G -> A	840	SNP (transition)	0.864	0	0.133
T	690	690	1	C -> T	890	SNP (transition)	0.753	0	0.237
G	681	681	1	A -> G	1338	SNP (transition)	0.911	0	0.084
C	672	672	1	A -> C	1795	SNP (transversion)	0.877	0	0.001
A	669	669	1	T -> A	1835	SNP (transversion)	0.998	0
C	666	666	1	A -> C	1843	SNP (transversion)	0.945	0	0.055
C	663	663	1	G -> C	1959	SNP (transversion)	0.275	0	0.053
T	663	663	1	G -> T	1959	SNP (transversion)	0.672	0	0.053
TC	661	662	2	GA -> TC	1971 -> 1983	Substitution	94.6% -> 94.7%	0
G	657	657	1	C -> G	2038	SNP (transversion)	0.949	0	0.051
G	654	654	1	A -> G	2103	SNP (transition)	0.95	0	0.049
GC	648	649	2	CA -> GC	2182 -> 2193	Substitution	95.0% -> 95.1%	0
GT	645	646	2	AC -> GT	2209 -> 2211	Substitution	0.945	0
A	642	642	1	C -> A	2252	SNP (transversion)	0.955	0	0.044
A	639	639	1	T -> A	2273	SNP (transversion)	0.766	0	0.042
T	630	630	1	C -> T	2370	SNP (transition)	0.851	0	0.147
T	621	621	1	C -> T	2782	SNP (transition)	0.568	0	0.43
A	612	612	1	G -> A	2888	SNP (transition)	0.939	0	0.061
T	609	609	1	C -> T	2899	SNP (transition)	0.996	0	0.001
G	600	600	1	A -> G	3020	SNP (transition)	0.385	0	0.613
G	597	597	1	A -> G	3126	SNP (transition)	0.883	0	0.117
C	594	594	1	A -> C	3180	SNP (transversion)	0.874	0	0.031
CC	587	588	2	AA -> CC	3265 -> 3294	Substitution	97.0% -> 97.1%	0
G	585	585	1	A -> G	3400	SNP (transition)	0.849	0	0.149
C	582	582	1	A -> C	3545	SNP (transversion)	0.907	0	0.003
GC	575	576	2	AA -> GC	3606 -> 3626	Substitution	94.3% -> 94.4%	0
C	567	567	1	T -> C	3748	SNP (transition)	0.949	0	0.049
G	564	564	1	A -> G	3772	SNP (transition)	0.367	0	0.022
T	564	564	1	A -> T	3772	SNP (transversion)	0.607	0	0.022
CT	562	563	2	AA -> CT	3756 -> 3813	Substitution	96.9% -> 97.0%	0
C	546	546	1	A -> C	3876	SNP (transversion)	0.974	0	0.023
AG	542	543	2	GA -> AG	3828 -> 3835	Substitution	0.834	0
G	540	540	1	A -> G	3816	SNP (transition)	0.301	0	0.697
G	537	537	1	C -> G	3803	SNP (transversion)	0.974	0	0.024
T	535	535	1	C -> T	3732	SNP (transition)	0.715	0	0.281
G	528	528	1	C -> G	3608	SNP (transversion)	0.971	0	0.002
T	519	519	1	G -> T	3378	SNP (transversion)	0.973	0	0.025
AAGTCCAT	502	509	8	TCCAAAGC -> AAGTCCAT	3288 -> 3386	Substitution	94.6% -> 95.0%	0
G	501	501	1	T -> G	3299	SNP (transversion)	0.853	0	0.033
AA	490	491	2	TC -> AA	3248 -> 3254	Substitution	0.96	0
A	486	486	1	G -> A	3239	SNP (transition)	0.969	0	0.029
G	483	483	1	C -> G	3235	SNP (transversion)	0.971	0	0.028
C	474	474	1	G -> C	3053	SNP (transversion)	0.966	0	0.033
C	457	457	1	G -> C	3013	SNP (transversion)	0.359	0	0.033
T	457	457	1	G -> T	3013	SNP (transversion)	0.588	0	0.033
AC	434	435	2	TG -> AC	3328 -> 3443	Substitution	92.8% -> 93.1%	0
T	424	424	1	A -> T	3579	SNP (transversion)	0.951	0	0.045
T	420	420	1	A -> T	3589	SNP (transversion)	0.813	0	0.022
GT	417	418	2	AG -> GT	3555 -> 3572	Substitution	0.92	0
G	414	414	1	A -> G	3523	SNP (transition)	0.922	0	0.076
T	408	408	1	C -> T	3683	SNP (transition)	0.89	0	0.091
A	405	405	1	C -> A	3708	SNP (transversion)	0.885	0	0.022
A	402	402	1	G -> A	3688	SNP (transition)	0.291	0	0.706
CT	399	400	2	TC -> CT	3698 -> 3751	Substitution	79.0% -> 79.1%	0
C	396	396	1	G -> C	3771	SNP (transversion)	0.862	0	0.135
GC	393	394	2	CA -> GC	3830 -> 3838	Substitution	0.861	0
T	391	391	1	C -> T	3836	SNP (transition)	0.86	0	0.136
C	385	385	1	A -> C	3909	SNP (transversion)	0.857	0	0.14
A	384	384	1	G -> A	3896	SNP (transition)	0.445	0	0.554
A	381	381	1	G -> A	4079	SNP (transition)	0.846	0	0.152
G	372	372	1	A -> G	4940	SNP (transition)	0.994	0	0.001
G	369	369	1	T -> G	5424	SNP (transversion)	0.818	0	0.16
GA	358	359	2	TT -> GA	5878 -> 5950	Substitution	0.979	0
A	353	353	1	T -> A	5985	SNP (transversion)	0.841	0	0.157
G	348	348	1	A -> G	6079	SNP (transition)	0.341	0	0.658
G	339	339	1	A -> G	6349	SNP (transition)	0.717	0	0.28
T	330	330	1	C -> T	6883	SNP (transition)	0.458	0	0.54
G	324	324	1	A -> G	7257	SNP (transition)	0.544	0	0.455
C	312	312	1	T -> C	7356	SNP (transition)	0.743	0	0.014
T	303	303	1	C -> T	7461	SNP (transition)	0.724	0	0.273
C	285	285	1	T -> C	7218	SNP (transition)	0.963	0	0.035
T	279	279	1	C -> T	7157	SNP (transition)	0.269	0	0.729
C	270	270	1	T -> C	6824	SNP (transition)	0.586	0	0.412
G	267	267	1	A -> G	6773	SNP (transition)	0.466	0	0.533
A	258	258	1	C -> A	6645	SNP (transversion)	0.982	0	0.015
T	252	252	1	G -> T	6612	SNP (transversion)	0.329	0	0.668
C	250	250	1	A -> C	6532	SNP (transversion)	0.337	0	0.256
T	250	250	1	A -> T	6532	SNP (transversion)	0.405	0	0.256
C	247	247	1	T -> C	6846	SNP (transition)	0.981	0	0.017
G	240	240	1	A -> G	6918	SNP (transition)	0.897	0	0.1
T	237	237	1	C -> T	6880	SNP (transition)	0.55	0	0.447
T	232	232	1	G -> T	6757	SNP (transversion)	0.98	0	0.019
C	231	231	1	T -> C	6752	SNP (transition)	0.894	0	0.103
C	228	228	1	T -> C	6367	SNP (transition)	0.579	0	0.415
T	222	222	1	C -> T	5972	SNP (transition)	0.977	0	0.019
G	219	219	1	A -> G	5503	SNP (transition)	0.789	0	0.208
C	216	216	1	A -> C	5021	SNP (transversion)	0.384	0	0.017
T	216	216	1	A -> T	5021	SNP (transversion)	0.409	0	0.017
T	210	210	1	C -> T	5461	SNP (transition)	0.33	0	0.667
T	207	207	1	C -> T	5306	SNP (transition)	0.623	0	0.374
C	183	183	1	A -> C	4949	SNP (transversion)	0.978	0	0.02
G	177	177	1	A -> G	4782	SNP (transition)	0.978	0	0.019
A	174	174	1	C -> A	4625	SNP (transversion)	0.715	0	0.028
C	168	168	1	T -> C	4658	SNP (transition)	0.949	0	0.028
T	165	165	1	C -> T	4849	SNP (transition)	0.943	0	0.024
C	159	159	1	G -> C	5365	SNP (transversion)	0.781	0	0.019
GC	156	157	2	TT -> GC	5648 -> 5703	Substitution	95.3% -> 95.4%	0
GA	153	154	2	AC -> GA	5630 -> 5697	Substitution	95.4% -> 95.5%	0
C	147	147	1	T -> C	5616	SNP (transition)	0.975	0	0.023
T	145	145	1	C -> T	5558	SNP (transition)	0.973	0	0.024
G	144	144	1	T -> G	5546	SNP (transversion)	0.871	0	0.122
G	142	142	1	C -> G	5420	SNP (transversion)	0.967	0	0.026
T	137	137	1	A -> T	5285	SNP (transversion)	0.964	0	0.021
T	131	131	1	C -> T	5250	SNP (transition)	0.889	0	0.11
T	130	130	1	C -> T	5239	SNP (transition)	0.521	0	0.477
A	129	129	1	C -> A	5209	SNP (transversion)	0.96	0	0.029
TTT	128	127	0	#NAME?	5179 -> 5186	Insertion	0.968	0
TT	122	123	2	CC -> TT	5125 -> 5127	Substitution	0.968	0
CT	120	119	0	#NAME?	5110 -> 5119	Insertion	0.971	0
AG	114	115	2	GC -> AG	4720 -> 4736	Substitution	0.969	0
GCCTG	108	112	5	CGTAC -> GCCTG	4551 -> 4712	Substitution	96.5% -> 96.6%	0
C	100	100	1	T -> C	4049	SNP (transition)	0.998	0	0.001
T	97	98	2	AC -> T	3977 -> 3978	Deletion	97.2% -> 97.3%	0
T	91	91	1	A -> T	3833	SNP (transversion)	0.972	0	0.025
TC	88	89	2	GT -> TC	3773 -> 3811	Substitution	96.8% -> 96.9%	0
GA	85	86	2	AC -> GA	3731	Substitution	0.967	0
	77	77	1	-C	3633	Deletion	0.974	0
A	74	74	1	T -> A	3514	SNP (transversion)	0.97	0	0.027
C	63	63	1	A -> C	2852	SNP (transversion)	0.898	0	0.026
G	52	52	1	A -> G	2491	SNP (transition)	0.259	0	0.739
T	50	50	1	C -> T	2420	SNP (transition)	0.988	0	0.01
TG	47	48	2	AA -> TG	2349 -> 2370	Substitution	90.2% -> 90.3%	0
AC	43	44	2	CT -> AC	2209 -> 2273	Substitution	96.7% -> 96.8%	0
TGA	39	41	3	AAG -> TGA	2074 -> 2154	Substitution	96.4% -> 96.6%	0
CAC	30	31	2	TT -> CAC	1886 -> 1951	Insertion	95.8% -> 96.0%	0
GCTA	25	28	4	AGAC -> GCTA	1717 -> 1827	Substitution	0.955	0
C	16	16	1	T -> C	1124	SNP (transition)	0.929	0	0.036
T	13	13	1	A -> T	554	SNP (transversion)	0.957	0	0.036
T	12	11	0	#NAME?	73	Insertion	0.685	5.7e-172
A	12	11	0	#NAME?	73	Insertion	0.63	7.4e-165
G	12	11	0	#NAME?	73	Insertion	0.575	3.9e-148
T	12	11	0	#NAME?	73	Insertion	0.301	4e-57
TC	9	10	2	GA -> TC	56 -> 65	Substitution	73.8% -> 82.1%	1.4e-169
CTC	5	7	3	GGT -> CTC	55	Substitution	0.818	6.4e-175
G	4	4	1	A -> G	55	SNP (transition)	0.945	2.6e-204	0.036
T	3	3	1	A -> T	55	SNP (transversion)	0.818	2.9e-170	0.018

## Sheet: GJ_BYDV-PAS
Single nucleotide polymorphism of BYDV-GJ-PAS
Name	Minimum	Maximum	Length	Change	Coverage	Polymorphism Type	Variant Frequency	Variant P-Value (approximate)	Reference Frequency
T	5694	5694	1	C -> T	236	SNP (transition)	0.936	0	0.055
T	5693	5693	1	C -> T	236	SNP (transition)	0.428	0	0.568
C	5691	5691	1	A -> C	233	SNP (transversion)	0.421	2.4E-315	0.026
T	5691	5691	1	A -> T	233	SNP (transversion)	0.541	0	0.026
A	5690	5690	1	C -> A	226	SNP (transversion)	0.54	0	0.027
T	5690	5690	1	C -> T	226	SNP (transition)	0.425	6.9e-300	0.027
A	5689	5689	1	G -> A	222	SNP (transition)	0.514	0	0.464
TC	5687	5688	2	CG -> TC	222	Substitution	87.8% -> 88.3%	0
G	5685	5685	1	C -> G	229	SNP (transversion)	0.76	0	0.218
C	5681	5681	1	G -> C	229	SNP (transversion)	0.677	0	0.323
GT	5678	5679	2	AG -> GT	188 -> 211	Substitution	35.6% -> 42.7%	6.3e-207
G	5677	5677	1	A -> G	186	SNP (transition)	0.253	1.5e-139	0.629
C	5676	5676	1	A -> C	186	SNP (transversion)	0.656	0	0.005
A	5674	5674	1	C -> A	172	SNP (transversion)	0.267	2.5e-133	0.459
G	5674	5674	1	C -> G	172	SNP (transversion)	0.256	5.1e-131	0.459
AA	5672	5673	2	CT -> AA	164 -> 172	Substitution	48.3% -> 50.9%	2.2e-269
A	5555	5555	1	C -> A	3073	SNP (transversion)	0.996	0	0.001
AA	5552	5553	2	GC -> AA	3149 -> 3153	Substitution	0.994	0
CA	5549	5550	2	GG -> CA	3169 -> 3184	Substitution	0.997	0
A	5542	5542	1	G -> A	3415	SNP (transition)	0.998	0	0.001
AG	5539	5540	2	TA -> AG	3474 -> 3475	Substitution	92.3% -> 92.4%	0
G	5516	5516	1	A -> G	3833	SNP (transition)	0.926	0	0.074
A	5514	5514	1	G -> A	3791	SNP (transition)	0.998	0	0.001
C	5511	5511	1	T -> C	3703	SNP (transition)	0.711	0	0.211
T	5510	5510	1	C -> T	3698	SNP (transition)	0.922	0	0.077
C	5501	5501	1	G -> C	3649	SNP (transversion)	0.922	0	0.077
A	5482	5482	1	G -> A	3624	SNP (transition)	0.998	0	0.001
T	5465	5465	1	C -> T	3646	SNP (transition)	0.997	0	0.002
GA	5456	5457	2	AG -> GA	3693 -> 3695	Substitution	91.8% -> 91.9%	0
T	5453	5453	1	C -> T	3681	SNP (transition)	0.996	0	0.0003
C	5451	5451	1	T -> C	3692	SNP (transition)	0.921	0	0.077
A	5446	5446	1	G -> A	3560	SNP (transition)	0.915	0	0.081
G	5442	5442	1	A -> G	3632	SNP (transition)	0.658	0	0.339
T	5435	5435	1	C -> T	3135	SNP (transition)	0.907	0	0.091
T	5424	5424	1	A -> T	3028	SNP (transversion)	0.9	0	0.094
C	5423	5423	1	T -> C	2980	SNP (transition)	0.994	0	0.0003
T	5421	5421	1	C -> T	2941	SNP (transition)	0.997	0	0.001
TG	5415	5416	2	CC -> TG	2931 -> 2947	Substitution	89.5% -> 89.6%	0
A	5413	5413	1	G -> A	2898	SNP (transition)	0.895	0	0.103
C	5375	5375	1	A -> C	5514	SNP (transversion)	0.417	0	0.579
A	5373	5373	1	C -> A	5469	SNP (transversion)	0.381	0	0.551
A	5360	5360	1	T -> A	6521	SNP (transversion)	0.325	0	0.673
C	5351	5351	1	T -> C	6753	SNP (transition)	0.323	0	0.674
T	5341	5341	1	A -> T	7162	SNP (transversion)	0.306	0	0.689
A	5305	5305	1	G -> A	9920	SNP (transition)	0.996	0	0.001
C	5257	5257	1	A -> C	11058	SNP (transversion)	0.415	0	0.13
C	5252	5252	1	T -> C	10667	SNP (transition)	0.869	0	0.001
C	5248	5248	1	A -> C	9127	SNP (transversion)	0.856	0	0.142
C	5247	5247	1	G -> C	8983	SNP (transversion)	0.997	0	0.002
G	5243	5243	1	A -> G	8793	SNP (transition)	0.857	0	0.001
T	5229	5229	1	C -> T	9416	SNP (transition)	0.879	0	0.116
T	5227	5227	1	A -> T	9453	SNP (transversion)	0.881	0	0.116
C	5224	5224	1	A -> C	9461	SNP (transversion)	0.997	0	0.001
A	5218	5218	1	T -> A	9331	SNP (transversion)	0.897	0	0.101
A	5216	5216	1	G -> A	9113	SNP (transition)	0.931	0	0.066
TG	5213	5214	2	GC -> TG	9106 -> 9199	Substitution	90.4% -> 90.8%	0
G	5210	5211	2	AT -> G	8882 -> 9065	Deletion	0.912	0
G	5195	5196	2	AA -> G	8762 -> 8792	Deletion	0.929	0
A	5192	5192	1	G -> A	8632	SNP (transition)	0.995	0	0.001
T	5190	5190	1	A -> T	8686	SNP (transversion)	0.928	0	0.066
C	5177	5177	1	T -> C	8213	SNP (transition)	0.948	0	0.05
C	5157	5157	1	T -> C	7583	SNP (transition)	0.988	0	0.008
T	5153	5153	1	C -> T	7383	SNP (transition)	0.981	0	0.016
T	5144	5144	1	A -> T	7979	SNP (transversion)	0.994	0	0.001
C	5111	5111	1	G -> C	8166	SNP (transversion)	0.73	0	0.003
T	5111	5111	1	G -> T	8166	SNP (transversion)	0.266	0	0.003
TCG	5099	5102	4	AGTA -> TCG	9229 -> 9508	Deletion	96.6% -> 96.8%	0
T	5097	5097	1	C -> T	9490	SNP (transition)	0.978	0	0.003
	5090	5090	1	#NAME?	9498	Deletion	0.999	0
A	5086	5086	1	C -> A	9468	SNP (transversion)	0.987	0	0.006
A	5085	5085	1	G -> A	9530	SNP (transition)	0.722	0	0.273
G	5084	5084	1	T -> G	9349	SNP (transversion)	0.991	0	0.004
C	5066	5066	1	A -> C	8961	SNP (transversion)	0.993	0	0.002
AA	5063	5064	2	TG -> AA	9003 -> 9020	Substitution	0.976	0
GCA	5059	5061	3	AAC -> GCA	8958 -> 9104	Substitution	0.954	0
CTGTTTA	5051	5057	7	AAACGCT -> CTGTTTA	8835 -> 8990	Substitution	92.8% -> 93.2%	0
CT	5048	5049	2	AG -> CT	8938 -> 9029	Substitution	96.4% -> 96.5%	0
C	5046	5046	1	G -> C	10005	SNP (transversion)	0.993	0	0.002
CC	5043	5044	2	GT -> CC	10271 -> 10292	Substitution	99.0% -> 99.1%	0
CCT	5042	5041	0	#NAME?	10229 -> 10274	Insertion	0.965	0
TCT	5042	5041	0	#NAME?	10147 -> 10209	Insertion	72.9% -> 73.1%	0
C	5042	5041	0	+C	10287	Insertion	0.985	0
C	5040	5040	1	T -> C	10523	SNP (transition)	0.994	0	0.001
TTCCC	5032	5036	5	AGAAG -> TTCCC	10414 -> 10671	Substitution	96.3% -> 96.4%	0
CC	5029	5030	2	TA -> CC	10517 -> 10529	Substitution	99.2% -> 99.3%	0
TGCC	5020	5023	4	CATT -> TGCC	10431 -> 10673	Substitution	0.985	0
T	5017	5017	1	C -> T	10706	SNP (transition)	0.512	0	0.485
C	5014	5014	1	T -> C	10858	SNP (transition)	0.996	0	0.001
C	5011	5011	1	T -> C	10705	SNP (transition)	0.996	0	0.001
A	5009	5009	1	C -> A	10620	SNP (transversion)	0.992	0	0.003
CG	5004	5005	2	TT -> CG	10879 -> 11065	Substitution	0.989	0
C	5002	5002	1	A -> C	10920	SNP (transversion)	0.994	0	0.001
A	4999	4999	1	G -> A	10554	SNP (transition)	0.995	0	0.002
GGT	4995	4997	3	CAG -> GGT	10512 -> 10668	Substitution	0.986	0
G	4990	4990	1	C -> G	10816	SNP (transversion)	0.994	0	0.001
A	4987	4987	1	T -> A	10569	SNP (transversion)	0.283	0	0.002
G	4987	4987	1	T -> G	10569	SNP (transversion)	0.713	0	0.002
TGT	4984	4986	3	CAC -> TGT	10471 -> 10510	Substitution	0.987	0
A	4981	4981	1	G -> A	10433	SNP (transition)	0.994	0	0.001
TC	4978	4979	2	CA -> TC	10434 -> 10452	Substitution	99.3% -> 99.4%	0
T	4972	4972	1	G -> T	10552	SNP (transversion)	0.761	0	0.002
C	4963	4963	1	T -> C	10470	SNP (transition)	0.992	0	0.001
T	4957	4957	1	C -> T	9625	SNP (transition)	0.994	0	0.002
C	4954	4954	1	T -> C	9344	SNP (transition)	0.998	0	0.0004
C	4948	4948	1	T -> C	9182	SNP (transition)	0.998	0	0.001
A	4946	4946	1	G -> A	9177	SNP (transition)	0.281	0	0.717
T	4945	4945	1	C -> T	9190	SNP (transition)	0.996	0	0.001
TA	4925	4926	2	CC -> TA	8795 -> 8870	Substitution	0.988	0
C	4923	4923	1	T -> C	8701	SNP (transition)	0.996	0	0.001
	4901	4911	11	#NAME?	8489 -> 8490	Deletion	0.998	0
	4879	4889	11	#NAME?	7029 -> 7043	Deletion	99.2% -> 99.4%	0
A	4866	4866	1	G -> A	7133	SNP (transition)	0.604	0	0.395
AC	4859	4860	2	TA -> AC	6988 -> 7028	Substitution	0.976	0
G	4836	4836	1	A -> G	7379	SNP (transition)	0.997	0	0.001
AT	4832	4833	2	GC -> AT	7032 -> 7082	Substitution	99.2% -> 99.3%	0
G	4826	4826	1	A -> G	7171	SNP (transition)	0.996	0	0.002
	4815	4815	1	#NAME?	6939	Deletion	1	0
G	4813	4813	1	A -> G	7004	SNP (transition)	0.979	0	0.019
G	4795	4795	1	A -> G	7590	SNP (transition)	0.994	0	0.002
A	4789	4789	1	G -> A	7707	SNP (transition)	0.981	0	0.017
C	4787	4787	1	G -> C	7740	SNP (transversion)	0.445	0	0.553
G	4783	4783	1	A -> G	7882	SNP (transition)	0.981	0	0.016
A	4777	4777	1	C -> A	8363	SNP (transversion)	0.998	0	0.001
C	4774	4774	1	T -> C	8331	SNP (transition)	0.702	0	0.283
C	4772	4772	1	G -> C	8419	SNP (transversion)	0.993	0	0.0001
A	4771	4771	1	T -> A	8449	SNP (transversion)	0.696	0	0.014
G	4771	4771	1	T -> G	8449	SNP (transversion)	0.289	0	0.014
T	4768	4768	1	A -> T	8628	SNP (transversion)	0.984	0	0.014
ATCCC	4762	4766	5	TAGTT -> ATCCC	8569 -> 8651	Substitution	0.972	0
A	4753	4753	1	T -> A	8797	SNP (transversion)	0.983	0	0.001
A	4751	4751	1	C -> A	8839	SNP (transversion)	0.985	0	0.014
	4741	4741	1	#NAME?	8670	Deletion	0.993	0
C	4736	4735	0	+C	8828	Insertion	0.993	0
A	4732	4732	1	G -> A	8759	SNP (transition)	0.987	0	0.011
G	4729	4729	1	A -> G	8861	SNP (transition)	0.997	0	0.001
C	4720	4720	1	T -> C	8487	SNP (transition)	0.706	0	0.292
A	4717	4717	1	C -> A	8515	SNP (transversion)	0.998	0	0.001
GTA	4712	4714	3	ACT -> GTA	8527 -> 8557	Substitution	0.994	0
A	4699	4699	1	T -> A	8472	SNP (transversion)	0.99	0	0.002
C	4696	4696	1	T -> C	9110	SNP (transition)	0.995	0	0.001
A	4690	4690	1	T -> A	9197	SNP (transversion)	0.997	0	0.001
T	4687	4687	1	C -> T	9340	SNP (transition)	0.993	0	0.004
T	4684	4684	1	A -> T	9095	SNP (transversion)	0.321	0	0.677
CCTA	4679	4682	4	AAGG -> CCTA	9177 -> 9811	Substitution	98.1% -> 98.8%	0
A	4669	4669	1	C -> A	9911	SNP (transversion)	0.464	0	0.001
G	4669	4669	1	C -> G	9911	SNP (transversion)	0.534	0	0.001
C	4668	4668	1	G -> C	9879	SNP (transversion)	0.997	0	0.001
G	4666	4666	1	A -> G	9807	SNP (transition)	0.997	0	0.001
T	4657	4657	1	A -> T	9673	SNP (transversion)	0.757	0	0.001
T	4654	4654	1	G -> T	9775	SNP (transversion)	0.996	0	0.001
A	4652	4652	1	T -> A	9945	SNP (transversion)	0.996	0	0.001
CT	4648	4649	2	TC -> CT	9960 -> 10008	Substitution	0.992	0
C	4646	4646	1	A -> C	9610	SNP (transversion)	0.692	0	0.303
AAT	4643	4645	3	TCA -> AAT	9311 -> 9506	Substitution	98.6% -> 98.7%	0
C	4642	4642	1	A -> C	9358	SNP (transversion)	0.764	0	0.0004
AA	4634	4635	2	GG -> AA	9339 -> 9360	Substitution	99.4% -> 99.5%	0
T	4627	4627	1	C -> T	9274	SNP (transition)	0.997	0	0.002
AA	4624	4625	2	GG -> AA	9293 -> 9321	Substitution	0.989	0
G	4621	4621	1	C -> G	9732	SNP (transversion)	0.998	0	0.0004
C	4615	4615	1	T -> C	9536	SNP (transition)	0.748	0	0.243
A	4612	4612	1	G -> A	9364	SNP (transition)	0.704	0	0.294
C	4610	4610	1	A -> C	9490	SNP (transversion)	0.705	0	0.001
T	4610	4610	1	A -> T	9490	SNP (transversion)	0.294	0	0.001
G	4609	4609	1	C -> G	9507	SNP (transversion)	0.997	0	0.001
C	4603	4603	1	T -> C	10069	SNP (transition)	0.995	0	0.001
G	4600	4600	1	C -> G	10648	SNP (transversion)	0.995	0	0.001
T	4597	4597	1	A -> T	10786	SNP (transversion)	0.751	0	0.246
C	4591	4591	1	A -> C	10770	SNP (transversion)	0.998	0	0.001
A	4588	4588	1	G -> A	10658	SNP (transition)	0.295	0	0.001
T	4588	4588	1	G -> T	10658	SNP (transversion)	0.702	0	0.001
T	4585	4585	1	C -> T	10680	SNP (transition)	0.998	0	0.001
A	4582	4582	1	G -> A	10851	SNP (transition)	0.998	0	0.001
A	4579	4579	1	G -> A	10967	SNP (transition)	0.997	0	0.001
G	4573	4573	1	T -> G	11489	SNP (transversion)	0.996	0	0.0004
A	4570	4570	1	T -> A	11601	SNP (transversion)	0.707	0	0.0002
G	4570	4570	1	T -> G	11601	SNP (transversion)	0.291	0	0.0002
A	4568	4568	1	G -> A	11550	SNP (transition)	0.289	0	0.708
A	4567	4567	1	G -> A	11558	SNP (transition)	0.997	0	0.001
AA	4564	4565	2	GG -> AA	11559 -> 11577	Substitution	99.3% -> 99.4%	0
A	4558	4558	1	G -> A	11838	SNP (transition)	0.997	0	0.001
C	4555	4555	1	T -> C	11987	SNP (transition)	0.998	0	0.001
A	4552	4552	1	G -> A	11907	SNP (transition)	0.992	0	0.006
T	4549	4549	1	A -> T	11789	SNP (transversion)	0.998	0	0.0002
T	4543	4543	1	A -> T	11107	SNP (transversion)	0.996	0	0.001
CA	4535	4536	2	AT -> CA	10360 -> 10418	Substitution	0.995	0
C	4528	4528	1	T -> C	10046	SNP (transition)	0.998	0	0.001
A	4525	4525	1	G -> A	9500	SNP (transition)	0.997	0	0.001
G	4522	4522	1	A -> G	9496	SNP (transition)	0.996	0	0.001
C	4501	4501	1	T -> C	9665	SNP (transition)	0.996	0	0.001
GC	4498	4499	2	AT -> GC	9871 -> 10098	Substitution	0.994	0
G	4497	4497	1	A -> G	10182	SNP (transition)	0.696	0	0.028
T	4497	4497	1	A -> T	10182	SNP (transversion)	0.274	0	0.028
T	4495	4495	1	A -> T	10351	SNP (transversion)	0.996	0	0.0004
A	4492	4492	1	T -> A	10488	SNP (transversion)	0.997	0	0.0004
A	4490	4490	1	C -> A	10628	SNP (transversion)	0.997	0	0.001
ACAA	4485	4488	4	CACC -> ACAA	10436 -> 10548	Substitution	98.7% -> 98.9%	0
C	4483	4483	1	A -> C	10942	SNP (transversion)	0.757	0	0.003
G	4477	4477	1	A -> G	10855	SNP (transition)	0.997	0	0.001
A	4475	4475	1	T -> A	10808	SNP (transversion)	0.997	0	0.0002
G	4468	4468	1	C -> G	11037	SNP (transversion)	0.997	0	0.001
TCT	4460	4462	3	GTC -> TCT	10935 -> 11008	Substitution	0.992	0
G	4453	4453	1	A -> G	10822	SNP (transition)	0.994	0	0.005
T	4444	4444	1	C -> T	10234	SNP (transition)	0.997	0	0.002
T	4432	4432	1	C -> T	10586	SNP (transition)	0.992	0	0.004
G	4417	4417	1	T -> G	9940	SNP (transversion)	0.957	0	0.04
T	4414	4414	1	A -> T	10007	SNP (transversion)	0.953	0	0.0004
C	4408	4408	1	T -> C	9956	SNP (transition)	0.495	0	0.501
T	4404	4404	1	C -> T	9529	SNP (transition)	0.455	0	0.544
A	4402	4402	1	C -> A	9562	SNP (transversion)	0.949	0	0.049
A	4385	4385	1	C -> A	9910	SNP (transversion)	0.997	0	0.001
C	4384	4384	1	G -> C	9923	SNP (transversion)	0.545	0	0.002
T	4384	4384	1	G -> T	9923	SNP (transversion)	0.452	0	0.002
C	4382	4382	1	T -> C	10305	SNP (transition)	0.994	0	0.002
A	4366	4366	1	T -> A	10855	SNP (transversion)	0.955	0	0.042
A	4350	4350	1	G -> A	10869	SNP (transition)	0.959	0	0.039
A	4345	4345	1	G -> A	10611	SNP (transition)	0.998	0	0.001
T	4332	4332	1	A -> T	9746	SNP (transversion)	0.955	0	0.005
C	4331	4331	1	A -> C	9630	SNP (transversion)	0.689	0	0.001
T	4331	4331	1	A -> T	9630	SNP (transversion)	0.262	0	0.001
A	4330	4330	1	G -> A	9536	SNP (transition)	0.949	0	0.006
CAAA	4325	4328	4	ATTG -> CAAA	9516 -> 9697	Substitution	94.2% -> 94.3%	0
C	4307	4307	1	A -> C	8979	SNP (transversion)	0.998	0	0.0004
T	4288	4288	1	C -> T	9490	SNP (transition)	0.496	0	0.501
G	4273	4273	1	A -> G	9705	SNP (transition)	0.987	0	0.001
T	4270	4270	1	A -> T	9752	SNP (transversion)	0.997	0	0.0002
A	4267	4267	1	G -> A	9782	SNP (transition)	0.997	0	0.001
C	4265	4265	1	G -> C	9839	SNP (transversion)	0.998	0	0.0004
G	4264	4264	1	A -> G	9838	SNP (transition)	0.52	0	0.47
T	4261	4261	1	C -> T	9625	SNP (transition)	0.998	0	0.001
ACAG	4255	4258	4	GAGT -> ACAG	9419 -> 9607	Substitution	99.3% -> 99.4%	0
C	4252	4252	1	T -> C	9483	SNP (transition)	0.998	0	0.0002
G	4249	4249	1	A -> G	9447	SNP (transition)	0.998	0	0.001
TG	4246	4247	2	CC -> TG	9423 -> 9454	Substitution	0.993	0
T	4243	4243	1	A -> T	9344	SNP (transversion)	0.997	0	0.001
C	4240	4240	1	T -> C	9304	SNP (transition)	0.997	0	0.002
A	4237	4237	1	C -> A	9227	SNP (transversion)	0.992	0	0.005
TC	4232	4233	2	CA -> TC	9116 -> 9234	Substitution	98.2% -> 98.7%	0
CATA	4225	4228	4	GGCT -> CATA	8625 -> 9295	Substitution	95.9% -> 97.0%	0
A	4222	4222	1	C -> A	9220	SNP (transversion)	0.97	0	0.029
A	4219	4219	1	G -> A	9430	SNP (transition)	0.964	0	0.035
T	4216	4216	1	A -> T	9515	SNP (transversion)	0.994	0	0.002
G	4214	4214	1	T -> G	9268	SNP (transversion)	0.961	0	0.037
A	4207	4207	1	C -> A	10264	SNP (transversion)	0.954	0	0.024
AA	4204	4205	2	TG -> AA	10112 -> 10121	Substitution	95.0% -> 95.1%	0
G	4173	4173	1	T -> G	10520	SNP (transversion)	0.997	0	0.002
A	4168	4168	1	G -> A	11202	SNP (transition)	0.28	0	0.717
T	4153	4153	1	C -> T	11534	SNP (transition)	0.929	0	0.068
A	4150	4150	1	G -> A	11658	SNP (transition)	0.923	0	0.07
A	4135	4135	1	G -> A	12098	SNP (transition)	0.917	0	0.082
A	4120	4120	1	C -> A	12650	SNP (transversion)	0.9	0	0.0004
C	4117	4117	1	T -> C	12811	SNP (transition)	0.998	0	0.001
A	4084	4084	1	G -> A	14837	SNP (transition)	0.996	0	0.003
A	4078	4078	1	C -> A	14093	SNP (transversion)	0.43	0	0.002
T	4078	4078	1	C -> T	14093	SNP (transition)	0.567	0	0.002
ATG	4073	4075	3	GCA -> ATG	13631 -> 14029	Substitution	0.994	0
C	4072	4072	1	T -> C	13621	SNP (transition)	0.891	0	0.0004
T	4069	4069	1	C -> T	13498	SNP (transition)	0.661	0	0.337
A	4042	4042	1	T -> A	12288	SNP (transversion)	0.901	0	0.0004
G	4039	4039	1	A -> G	12303	SNP (transition)	0.903	0	0.096
C	4033	4033	1	T -> C	12299	SNP (transition)	0.998	0	0.001
G	4027	4027	1	A -> G	12353	SNP (transition)	0.997	0	0.001
C	4020	4020	1	G -> C	12004	SNP (transversion)	0.997	0	0.001
T	3982	3982	1	C -> T	12943	SNP (transition)	0.997	0	0.001
T	3961	3961	1	C -> T	11798	SNP (transition)	0.657	0	0.341
A	3955	3955	1	T -> A	12754	SNP (transversion)	0.573	0	0.422
C	3940	3940	1	A -> C	11441	SNP (transversion)	0.922	0	0.001
A	3934	3934	1	G -> A	11742	SNP (transition)	0.633	0	0.365
G	3925	3925	1	A -> G	12066	SNP (transition)	0.917	0	0.081
T	3922	3922	1	C -> T	12196	SNP (transition)	0.995	0	0.001
T	3916	3916	1	C -> T	12244	SNP (transition)	0.259	0	0.738
C	3904	3904	1	T -> C	14097	SNP (transition)	0.955	0	0.043
C	3901	3901	1	T -> C	14073	SNP (transition)	0.907	0	0.091
T	3898	3898	1	C -> T	13874	SNP (transition)	0.906	0	0.001
TG	3895	3896	2	AA -> TG	13835 -> 13908	Substitution	99.0% -> 99.1%	0
T	3889	3889	1	C -> T	14149	SNP (transition)	0.616	0	0.382
T	3886	3886	1	C -> T	13944	SNP (transition)	0.896	0	0.102
C	3883	3883	1	A -> C	14092	SNP (transversion)	0.547	0	0.0003
T	3883	3883	1	A -> T	14092	SNP (transversion)	0.451	0	0.0003
T	3880	3880	1	A -> T	13888	SNP (transversion)	0.892	0	0.106
G	3877	3877	1	A -> G	14037	SNP (transition)	0.892	0	0.106
C	3865	3865	1	T -> C	13293	SNP (transition)	0.997	0	0.002
T	3862	3862	1	C -> T	12673	SNP (transition)	0.996	0	0.002
A	3859	3859	1	C -> A	12642	SNP (transversion)	0.496	0	0.111
G	3859	3859	1	C -> G	12642	SNP (transversion)	0.392	0	0.111
TT	3856	3857	2	GC -> TT	12789 -> 12848	Substitution	88.1% -> 88.2%	0
T	3847	3847	1	C -> T	12246	SNP (transition)	0.945	0	0.053
C	3841	3841	1	T -> C	12536	SNP (transition)	0.885	0	0.113
C	3832	3832	1	T -> C	12507	SNP (transition)	0.997	0	0.001
A	3814	3814	1	C -> A	12378	SNP (transversion)	0.614	0	0.119
G	3814	3814	1	C -> G	12378	SNP (transversion)	0.265	0	0.119
G	3811	3811	1	A -> G	12433	SNP (transition)	0.884	0	0.113
C	3808	3808	1	T -> C	12164	SNP (transition)	0.264	0	0.618
C	3799	3799	1	T -> C	12662	SNP (transition)	0.628	0	0.37
C	3784	3784	1	T -> C	12366	SNP (transition)	0.893	0	0.105
A	3775	3775	1	G -> A	12094	SNP (transition)	0.478	0	0.465
A	3759	3759	1	T -> A	10442	SNP (transversion)	0.907	0	0.091
T	3751	3751	1	A -> T	10482	SNP (transversion)	0.908	0	0.002
A	3745	3745	1	G -> A	10611	SNP (transition)	0.995	0	0.002
A	3742	3742	1	C -> A	10367	SNP (transversion)	0.998	0	0.001
T	3721	3721	1	C -> T	9965	SNP (transition)	0.694	0	0.304
T	3715	3715	1	C -> T	10273	SNP (transition)	0.942	0	0.055
C	3706	3706	1	T -> C	10127	SNP (transition)	0.996	0	0.001
A	3700	3700	1	G -> A	9705	SNP (transition)	0.993	0	0.002
G	3697	3697	1	A -> G	9668	SNP (transition)	0.953	0	0.001
A	3695	3695	1	T -> A	9634	SNP (transversion)	0.993	0	0.002
T	3676	3676	1	C -> T	10296	SNP (transition)	0.97	0	0.002
G	3664	3664	1	C -> G	10001	SNP (transversion)	0.996	0	0.001
G	3661	3661	1	A -> G	9982	SNP (transition)	0.996	0	0.001
C	3652	3652	1	T -> C	8340	SNP (transition)	0.997	0	0.001
T	3646	3646	1	C -> T	8123	SNP (transition)	0.461	0	0.538
A	3637	3637	1	T -> A	8120	SNP (transversion)	0.996	0	0.001
C	3634	3634	1	T -> C	8111	SNP (transition)	0.997	0	0.001
A	3626	3626	1	T -> A	8390	SNP (transversion)	0.998	0	0.0005
TA	3616	3617	2	GC -> TA	8476 -> 8491	Substitution	0.994	0
G	3613	3613	1	A -> G	8410	SNP (transition)	0.996	0	0.002
C	3610	3610	1	T -> C	8386	SNP (transition)	0.997	0	0.0002
TACA	3604	3607	4	CGTG -> TACA	7889 -> 7946	Substitution	98.8% -> 99.0%	0
C	3598	3598	1	A -> C	8059	SNP (transversion)	0.996	0	0.001
TA	3586	3587	2	CG -> TA	7906 -> 8027	Substitution	99.1% -> 99.2%	0
G	3583	3583	1	A -> G	8175	SNP (transition)	0.997	0	0.0002
C	3580	3580	1	T -> C	8356	SNP (transition)	0.996	0	0.0002
A	3571	3571	1	G -> A	8247	SNP (transition)	0.988	0	0.005
T	3565	3565	1	C -> T	8560	SNP (transition)	0.977	0	0.004
T	3544	3544	1	A -> T	10662	SNP (transversion)	0.991	0	0.001
G	3539	3539	1	A -> G	10463	SNP (transition)	0.691	0	0.306
T	3529	3529	1	C -> T	9589	SNP (transition)	0.99	0	0.006
GG	3526	3527	2	AA -> GG	9619 -> 9679	Substitution	99.3% -> 99.4%	0
G	3523	3523	1	T -> G	9803	SNP (transversion)	0.995	0	0.001
A	3520	3520	1	C -> A	9776	SNP (transversion)	0.996	0	0.002
G	3517	3517	1	A -> G	10025	SNP (transition)	0.997	0	0.002
C	3514	3514	1	A -> C	10448	SNP (transversion)	0.998	0	0.001
A	3509	3509	1	G -> A	10835	SNP (transition)	0.994	0	0.001
A	3499	3499	1	G -> A	11291	SNP (transition)	0.995	0	0.002
G	3496	3496	1	A -> G	11702	SNP (transition)	0.997	0	0.001
T	3490	3490	1	A -> T	11898	SNP (transversion)	0.996	0	0.001
G	3487	3487	1	A -> G	12014	SNP (transition)	0.447	0	0.549
A	3484	3484	1	G -> A	12041	SNP (transition)	0.998	0	0.001
T	3476	3476	1	C -> T	11980	SNP (transition)	0.692	0	0.306
A	3467	3467	1	T -> A	11759	SNP (transversion)	0.446	0	0.55
GG	3451	3452	2	TC -> GG	12543 -> 12569	Substitution	0.993	0
G	3448	3448	1	A -> G	12511	SNP (transition)	0.998	0	0.001
A	3446	3446	1	T -> A	12483	SNP (transversion)	0.998	0	0.0005
T	3443	3443	1	A -> T	12552	SNP (transversion)	0.997	0	0.001
GT	3435	3436	2	AC -> GT	12373 -> 12416	Substitution	0.991	0
G	3433	3433	1	A -> G	12411	SNP (transition)	0.998	0	0.001
T	3427	3427	1	A -> T	12153	SNP (transversion)	0.996	0	0.0003
T	3421	3421	1	C -> T	12149	SNP (transition)	0.55	0	0.448
A	3418	3418	1	G -> A	12005	SNP (transition)	0.996	0	0.002
A	3412	3412	1	T -> A	12390	SNP (transversion)	0.993	0	0.001
G	3409	3409	1	C -> G	12428	SNP (transversion)	0.996	0	0.0004
C	3400	3400	1	T -> C	11768	SNP (transition)	0.997	0	0.001
A	3394	3394	1	G -> A	11376	SNP (transition)	0.996	0	0.001
C	3388	3388	1	A -> C	11169	SNP (transversion)	0.997	0	0.001
G	3376	3376	1	A -> G	11320	SNP (transition)	0.998	0	0.001
A	3374	3374	1	C -> A	11295	SNP (transversion)	0.998	0	0.001
T	3370	3370	1	C -> T	11428	SNP (transition)	0.998	0	0.001
G	3349	3349	1	A -> G	11184	SNP (transition)	0.998	0	0.0004
A	3328	3328	1	G -> A	11098	SNP (transition)	0.942	0	0.056
A	3325	3325	1	G -> A	11147	SNP (transition)	0.436	0	0.562
A	3322	3322	1	C -> A	10910	SNP (transversion)	0.998	0	0.001
GT	3319	3320	2	AG -> GT	11023 -> 11194	Substitution	93.1% -> 93.4%	0
C	3317	3317	1	A -> C	11229	SNP (transversion)	0.998	0	0.001
A	3311	3311	1	T -> A	11307	SNP (transversion)	0.926	0	0.07
C	3301	3301	1	T -> C	11695	SNP (transition)	0.997	0	0.001
G	3298	3298	1	A -> G	12024	SNP (transition)	0.911	0	0.087
C	3263	3263	1	T -> C	13250	SNP (transition)	0.894	0	0.103
G	3235	3235	1	A -> G	13317	SNP (transition)	0.863	0	0.135
A	3230	3230	1	G -> A	13321	SNP (transition)	0.588	0	0.411
A	3217	3217	1	G -> A	13291	SNP (transition)	0.852	0	0.145
G	3215	3215	1	T -> G	13298	SNP (transversion)	0.854	0	0.145
A	3209	3209	1	G -> A	12659	SNP (transition)	0.996	0	0.002
A	3191	3191	1	C -> A	12863	SNP (transversion)	0.997	0	0.001
G	3185	3185	1	A -> G	12527	SNP (transition)	0.998	0	0.0005
A	3181	3181	1	T -> A	12619	SNP (transversion)	0.867	0	0.001
T	3157	3157	1	C -> T	12731	SNP (transition)	0.872	0	0.125
C	3145	3145	1	T -> C	12502	SNP (transition)	0.863	0	0.134
C	3110	3110	1	T -> C	11192	SNP (transition)	0.86	0	0.138
T	3103	3103	1	C -> T	10871	SNP (transition)	0.513	0	0.485
G	3089	3089	1	A -> G	10300	SNP (transition)	0.485	0	0.512
C	3082	3082	1	T -> C	10533	SNP (transition)	0.998	0	0.0005
T	3061	3061	1	C -> T	10594	SNP (transition)	0.858	0	0.14
G	3050	3050	1	A -> G	10348	SNP (transition)	0.997	0	0.001
G	3035	3035	1	A -> G	10485	SNP (transition)	0.995	0	0.003
C	3026	3026	1	T -> C	10672	SNP (transition)	0.777	0	0.22
A	3023	3023	1	G -> A	10769	SNP (transition)	0.852	0	0.146
TT	3020	3021	2	CC -> TT	10632 -> 10730	Substitution	0.992	0
G	3017	3017	1	A -> G	10560	SNP (transition)	0.998	0	0.001
C	3014	3014	1	T -> C	10243	SNP (transition)	0.848	0	0.148
G	3008	3008	1	C -> G	10469	SNP (transversion)	0.84	0	0.151
G	3002	3002	1	A -> G	10721	SNP (transition)	0.869	0	0.13
AAG	2993	2995	3	TCA -> AAG	10793 -> 10858	Substitution	86.1% -> 86.2%	0
G	2930	2930	1	A -> G	9830	SNP (transition)	0.864	0	0.134
C	2918	2918	1	A -> C	9960	SNP (transversion)	0.996	0	0.002
A	2915	2915	1	C -> A	10595	SNP (transversion)	0.873	0	0.123
A	2906	2906	1	C -> A	10958	SNP (transversion)	0.995	0	0.001
C	2890	2890	1	A -> C	11535	SNP (transversion)	0.884	0	0.114
C	2812	2812	1	T -> C	9758	SNP (transition)	0.387	0	0.603
G	2809	2809	1	A -> G	10366	SNP (transition)	0.917	0	0.08
A	2790	2790	1	T -> A	10303	SNP (transversion)	0.612	0	0.385
T	2784	2784	1	A -> T	10259	SNP (transversion)	0.996	0	0.001
T	2760	2760	1	C -> T	9339	SNP (transition)	0.848	0	0.149
A	2729	2729	1	G -> A	10192	SNP (transition)	0.831	0	0.166
C	2724	2724	1	A -> C	11113	SNP (transversion)	0.846	0	0.152
A	2720	2720	1	G -> A	10841	SNP (transition)	0.846	0	0.152
A	2714	2714	1	T -> A	10476	SNP (transversion)	0.844	0	0.153
T	2708	2708	1	C -> T	10699	SNP (transition)	0.845	0	0.153
G	2705	2705	1	C -> G	10929	SNP (transversion)	0.847	0	0.152
A	2702	2702	1	C -> A	11026	SNP (transversion)	0.843	0	0.156
GA	2681	2682	2	AT -> GA	10900 -> 10920	Substitution	83.9% -> 84.0%	0
G	2666	2666	1	A -> G	11483	SNP (transition)	0.855	0	0.144
G	2641	2641	1	A -> G	11301	SNP (transition)	0.859	0	0.14
A	2635	2635	1	T -> A	11242	SNP (transversion)	0.999	0	0.0004
A	2628	2628	1	C -> A	11679	SNP (transversion)	0.996	0	0.002
A	2619	2619	1	C -> A	11559	SNP (transversion)	0.859	0	0.139
G	2615	2615	1	A -> G	12158	SNP (transition)	0.871	0	0.127
C	2579	2579	1	G -> C	11153	SNP (transversion)	0.881	0	0.002
A	2571	2571	1	C -> A	10147	SNP (transversion)	0.872	0	0.127
G	2569	2569	1	A -> G	10478	SNP (transition)	0.873	0	0.126
C	2565	2565	1	G -> C	10378	SNP (transversion)	0.868	0	0.13
A	2549	2549	1	G -> A	10738	SNP (transition)	0.874	0	0.125
T	2546	2546	1	G -> T	10626	SNP (transversion)	0.872	0	0.126
G	2544	2544	1	A -> G	10602	SNP (transition)	0.364	0	0.634
T	2543	2543	1	C -> T	10531	SNP (transition)	0.996	0	0.003
A	2542	2542	1	T -> A	10516	SNP (transversion)	0.873	0	0.125
A	2525	2525	1	T -> A	10024	SNP (transversion)	0.872	0	0.126
A	2522	2522	1	C -> A	9992	SNP (transversion)	0.871	0	0.128
GA	2519	2520	2	AC -> GA	10680 -> 10968	Substitution	87.6% -> 87.9%	0
G	2504	2504	1	A -> G	10650	SNP (transition)	0.876	0	0.122
T	2489	2489	1	C -> T	10953	SNP (transition)	0.875	0	0.122
T	2486	2486	1	C -> T	10854	SNP (transition)	0.994	0	0.003
T	2485	2485	1	A -> T	10850	SNP (transversion)	0.88	0	0.118
G	2474	2474	1	A -> G	11667	SNP (transition)	0.882	0	0.117
A	2468	2468	1	G -> A	11624	SNP (transition)	0.885	0	0.114
G	2459	2459	1	T -> G	11320	SNP (transversion)	0.998	0	0.001
T	2450	2450	1	C -> T	10844	SNP (transition)	0.887	0	0.111
A	2447	2447	1	G -> A	10581	SNP (transition)	0.888	0	0.11
CC	2444	2445	2	TT -> CC	10617 -> 10669	Substitution	0.941	0
TAAA	2438	2441	4	CCGC -> TAAA	10609 -> 10666	Substitution	88.3% -> 88.4%	0
T	2432	2432	1	C -> T	10637	SNP (transition)	0.897	0	0.101
T	2426	2426	1	G -> T	10571	SNP (transversion)	0.903	0	0.002
A	2423	2423	1	T -> A	10496	SNP (transversion)	0.946	0	0.051
A	2414	2414	1	T -> A	10811	SNP (transversion)	0.66	0	0.082
G	2414	2414	1	T -> G	10811	SNP (transversion)	0.256	0	0.082
T	2411	2411	1	G -> T	11079	SNP (transversion)	0.912	0	0.078
C	2405	2405	1	G -> C	11110	SNP (transversion)	0.925	0	0.072
G	2402	2402	1	T -> G	11098	SNP (transversion)	0.928	0	0.07
G	2399	2399	1	C -> G	10752	SNP (transversion)	0.93	0	0.067
TT	2396	2397	2	GC -> TT	10720 -> 10736	Substitution	92.6% -> 92.8%	0
C	2384	2384	1	G -> C	10929	SNP (transversion)	0.943	0	0.055
C	2381	2381	1	T -> C	10954	SNP (transition)	0.423	0	0.524
G	2378	2378	1	A -> G	11146	SNP (transition)	0.997	0	0.001
C	2372	2372	1	T -> C	11050	SNP (transition)	0.949	0	0.05
C	2369	2369	1	T -> C	10525	SNP (transition)	0.998	0	0.001
T	2363	2363	1	C -> T	10369	SNP (transition)	0.285	0	0.713
C	2357	2357	1	T -> C	10942	SNP (transition)	0.997	0	0.001
T	2355	2355	1	G -> T	10787	SNP (transversion)	0.995	0	0.002
C	2352	2352	1	G -> C	10766	SNP (transversion)	0.967	0	0.032
C	2348	2348	1	G -> C	11165	SNP (transversion)	0.997	0	0.001
C	2346	2346	1	T -> C	11143	SNP (transition)	0.997	0	0.0004
A	2336	2336	1	T -> A	11135	SNP (transversion)	0.963	0	0.034
ACA	2328	2330	3	TGC -> ACA	10426 -> 10519	Substitution	96.3% -> 96.5%	0
C	2324	2324	1	T -> C	11038	SNP (transition)	0.695	0	0.303
C	2318	2318	1	G -> C	11292	SNP (transversion)	0.963	0	0.006
A	2315	2315	1	T -> A	11552	SNP (transversion)	0.997	0	0.001
C	2312	2312	1	T -> C	11768	SNP (transition)	0.998	0	0.0003
TA	2309	2310	2	CT -> TA	11608 -> 11629	Substitution	95.5% -> 95.6%	0
C	2306	2306	1	A -> C	11993	SNP (transversion)	0.996	0	0.002
G	2303	2303	1	A -> G	12213	SNP (transition)	0.997	0	0.002
A	2300	2300	1	G -> A	12395	SNP (transition)	0.947	0	0.002
C	2297	2297	1	G -> C	12381	SNP (transversion)	0.747	0	0.001
T	2297	2297	1	G -> T	12381	SNP (transversion)	0.251	0	0.001
A	2291	2291	1	G -> A	12415	SNP (transition)	0.997	0	0.001
T	2288	2288	1	C -> T	12453	SNP (transition)	0.993	0	0.004
G	2285	2285	1	A -> G	12460	SNP (transition)	0.943	0	0.001
A	2282	2282	1	C -> A	12618	SNP (transversion)	0.679	0	0.059
G	2282	2282	1	C -> G	12618	SNP (transversion)	0.26	0	0.059
TA	2276	2277	2	AG -> TA	12821 -> 12995	Substitution	92.9% -> 93.0%	0
TCT	2271	2273	3	AGA -> TCT	12980 -> 13081	Substitution	92.4% -> 92.6%	0
G	2267	2267	1	C -> G	12884	SNP (transversion)	0.926	0	0.072
G	2258	2258	1	A -> G	11690	SNP (transition)	0.916	0	0.082
C	2255	2255	1	T -> C	11576	SNP (transition)	0.969	0	0.029
G	2249	2249	1	A -> G	11971	SNP (transition)	0.909	0	0.089
G	2246	2246	1	T -> G	12043	SNP (transversion)	0.908	0	0.09
AT	2243	2244	2	GC -> AT	11882 -> 11965	Substitution	0.902	0
AAC	2239	2241	3	GGG -> AAC	11886 -> 11920	Substitution	0.9	0
G	2237	2237	1	C -> G	11792	SNP (transversion)	0.905	0	0.093
C	2228	2228	1	T -> C	11105	SNP (transition)	0.899	0	0.099
AA	2221	2222	2	CC -> AA	11127 -> 11159	Substitution	88.8% -> 89.0%	0
A	2220	2220	1	G -> A	11099	SNP (transition)	0.994	0	0.003
C	2216	2216	1	G -> C	11370	SNP (transversion)	0.887	0	0.111
T	2198	2198	1	C -> T	10527	SNP (transition)	0.874	0	0.124
CC	2192	2193	2	AA -> CC	10501 -> 10540	Substitution	0.866	0
T	2186	2186	1	C -> T	10228	SNP (transition)	0.996	0	0.001
T	2179	2179	1	A -> T	9710	SNP (transversion)	0.384	0	0.614
T	2147	2147	1	G -> T	7840	SNP (transversion)	0.363	0	0.396
A	2123	2123	1	G -> A	7822	SNP (transition)	0.993	0	0.004
C	2120	2120	1	T -> C	7876	SNP (transition)	0.851	0	0.147
A	2111	2111	1	G -> A	8003	SNP (transition)	0.847	0	0.002
A	2089	2089	1	T -> A	8484	SNP (transversion)	0.997	0	0.0004
G	2087	2087	1	A -> G	8617	SNP (transition)	0.998	0	0.0001
C	2084	2084	1	T -> C	8623	SNP (transition)	0.859	0	0.138
T	2081	2081	1	C -> T	8631	SNP (transition)	0.861	0	0.137
T	2075	2075	1	C -> T	8485	SNP (transition)	0.725	0	0.274
C	2063	2063	1	T -> C	8445	SNP (transition)	0.986	0	0.011
C	2054	2054	1	G -> C	8335	SNP (transversion)	0.997	0	0.001
G	2051	2051	1	A -> G	8654	SNP (transition)	0.997	0	0.001
T	2048	2048	1	C -> T	8443	SNP (transition)	0.254	0	0.744
T	2033	2033	1	C -> T	10077	SNP (transition)	0.896	0	0.102
T	2030	2030	1	A -> T	10020	SNP (transversion)	0.998	0	0.0004
C	2027	2027	1	T -> C	10036	SNP (transition)	0.998	0	0.001
T	2024	2024	1	G -> T	10059	SNP (transversion)	0.881	0	0.114
T	2009	2009	1	C -> T	10503	SNP (transition)	0.368	0	0.628
G	2006	2006	1	A -> G	10761	SNP (transition)	0.364	0	0.633
A	2003	2003	1	G -> A	10695	SNP (transition)	0.879	0	0.002
G	2000	2000	1	A -> G	10403	SNP (transition)	0.885	0	0.113
CA	1997	1998	2	TC -> CA	10308 -> 10310	Substitution	0.993	0
G	1994	1994	1	A -> G	10356	SNP (transition)	0.636	0	0.255
G	1993	1993	1	C -> G	10324	SNP (transversion)	0.891	0	0.108
A	1992	1992	1	T -> A	10338	SNP (transversion)	0.997	0	0.0004
A	1985	1985	1	G -> A	10453	SNP (transition)	0.89	0	0.107
A	1979	1979	1	G -> A	10480	SNP (transition)	0.892	0	0.106
T	1973	1973	1	C -> T	9426	SNP (transition)	0.892	0	0.107
G	1967	1967	1	A -> G	9286	SNP (transition)	0.997	0	0.001
C	1961	1961	1	T -> C	9010	SNP (transition)	0.895	0	0.102
C	1958	1958	1	T -> C	9089	SNP (transition)	0.895	0	0.103
ACC	1953	1955	3	GTA -> ACC	9119 -> 9329	Substitution	89.1% -> 89.2%	0
C	1952	1952	1	T -> C	9273	SNP (transition)	0.726	0	0.271
A	1950	1950	1	C -> A	9374	SNP (transversion)	0.893	0	0.106
G	1949	1949	1	A -> G	9544	SNP (transition)	0.49	0	0.508
T	1940	1940	1	C -> T	9787	SNP (transition)	0.892	0	0.106
A	1937	1937	1	T -> A	9745	SNP (transversion)	0.894	0	0.104
CT	1932	1933	2	AC -> CT	9909 -> 10028	Substitution	99.0% -> 99.1%	0
T	1931	1931	1	C -> T	10325	SNP (transition)	0.609	0	0.385
C	1926	1926	1	T -> C	10764	SNP (transition)	0.889	0	0.109
T	1925	1925	1	A -> T	10780	SNP (transversion)	0.272	0	0.723
GC	1921	1922	2	CT -> GC	10826 -> 10883	Substitution	88.7% -> 88.8%	0
A	1916	1916	1	C -> A	11297	SNP (transversion)	0.881	0	0.115
C	1913	1913	1	T -> C	11366	SNP (transition)	0.885	0	0.114
C	1910	1910	1	A -> C	11294	SNP (transversion)	0.882	0	0.003
A	1907	1907	1	C -> A	11431	SNP (transversion)	0.88	0	0.117
A	1868	1868	1	T -> A	10955	SNP (transversion)	0.876	0	0.123
T	1862	1862	1	C -> T	10912	SNP (transition)	0.746	0	0.252
T	1853	1853	1	C -> T	10985	SNP (transition)	0.997	0	0.001
G	1838	1838	1	T -> G	10944	SNP (transversion)	0.876	0	0.124
C	1835	1835	1	T -> C	11042	SNP (transition)	0.876	0	0.123
C	1829	1829	1	T -> C	10896	SNP (transition)	0.991	0	0.008
C	1826	1826	1	T -> C	10848	SNP (transition)	0.875	0	0.123
GC	1819	1820	2	CA -> GC	11361 -> 11378	Substitution	0.873	0
AA	1798	1799	2	GC -> AA	10559 -> 10706	Substitution	85.9% -> 86.0%	0
A	1778	1778	1	T -> A	8855	SNP (transversion)	0.656	0	0.004
A	1777	1777	1	C -> A	8832	SNP (transversion)	0.865	0	0.133
T	1775	1775	1	C -> T	8807	SNP (transition)	0.39	0	0.608
A	1763	1763	1	C -> A	8041	SNP (transversion)	0.263	0	0.137
T	1763	1763	1	C -> T	8041	SNP (transition)	0.598	0	0.137
G	1740	1740	1	A -> G	7325	SNP (transition)	0.998	0	0.001
C	1724	1724	1	T -> C	6670	SNP (transition)	0.995	0	0.002
C	1721	1721	1	T -> C	6813	SNP (transition)	0.871	0	0.128
G	1694	1694	1	A -> G	6834	SNP (transition)	0.997	0	0.0004
A	1682	1682	1	T -> A	7790	SNP (transversion)	0.995	0	0.001
AG	1659	1660	2	TC -> AG	7911 -> 7944	Substitution	85.7% -> 85.8%	0
T	1649	1649	1	C -> T	9043	SNP (transition)	0.997	0	0.001
G	1646	1646	1	A -> G	9022	SNP (transition)	0.707	0	0.291
AT	1643	1644	2	CC -> AT	9027 -> 9115	Substitution	86.7% -> 86.9%	0
C	1640	1640	1	G -> C	9834	SNP (transversion)	0.879	0	0.119
T	1637	1637	1	C -> T	10274	SNP (transition)	0.366	0	0.63
A	1630	1630	1	C -> A	10387	SNP (transversion)	0.88	0	0.118
G	1628	1628	1	A -> G	10661	SNP (transition)	0.884	0	0.115
A	1613	1613	1	G -> A	11204	SNP (transition)	0.996	0	0.001
A	1610	1610	1	G -> A	11064	SNP (transition)	0.874	0	0.124
A	1604	1604	1	G -> A	10869	SNP (transition)	0.628	0	0.37
G	1601	1601	1	C -> G	10907	SNP (transversion)	0.882	0	0.117
T	1595	1595	1	A -> T	10726	SNP (transversion)	0.882	0	0.117
A	1592	1592	1	G -> A	10638	SNP (transition)	0.88	0	0.119
C	1583	1583	1	T -> C	10705	SNP (transition)	0.879	0	0.001
TG	1580	1581	2	CT -> TG	10901 -> 11045	Substitution	87.6% -> 87.7%	0
G	1574	1574	1	A -> G	11114	SNP (transition)	0.998	0	0.0004
T	1571	1571	1	A -> T	10851	SNP (transversion)	0.878	0	0.119
TC	1561	1562	2	AA -> TC	10834 -> 10836	Substitution	0.879	0
CT	1558	1559	2	AG -> CT	10922 -> 10973	Substitution	88.6% -> 88.7%	0
A	1556	1556	1	G -> A	10998	SNP (transition)	0.497	0	0.502
G	1553	1553	1	C -> G	11082	SNP (transversion)	0.997	0	0.001
CT	1550	1551	2	TC -> CT	11089 -> 11137	Substitution	99.3% -> 99.4%	0
CA	1546	1547	2	AG -> CA	10950 -> 10951	Substitution	88.6% -> 88.7%	0
T	1544	1544	1	A -> T	10947	SNP (transversion)	0.996	0	0.001
CA	1533	1534	2	TT -> CA	11134 -> 11534	Substitution	88.8% -> 88.9%	0
T	1532	1532	1	C -> T	10547	SNP (transition)	0.589	0	0.407
ATG	1527	1529	3	CAA -> ATG	10253 -> 10397	Substitution	88.8% -> 89.8%	0
C	1526	1526	1	A -> C	10552	SNP (transversion)	0.994	0	0.002
G	1524	1524	1	T -> G	11315	SNP (transversion)	0.993	0	0.002
A	1521	1521	1	C -> A	11581	SNP (transversion)	0.995	0	0.001
A	1517	1517	1	G -> A	11454	SNP (transition)	0.904	0	0.094
C	1505	1505	1	T -> C	11581	SNP (transition)	0.679	0	0.317
AA	1500	1501	2	CT -> AA	10759 -> 10776	Substitution	89.7% -> 89.8%	0
C	1499	1499	1	T -> C	10745	SNP (transition)	0.266	0	0.73
G	1496	1496	1	A -> G	11707	SNP (transition)	0.994	0	0.001
TCC	1492	1494	3	AAT -> TCC	11638 -> 11815	Substitution	89.9% -> 90.0%	0
A	1490	1490	1	G -> A	11175	SNP (transition)	0.903	0	0.093
G	1487	1487	1	A -> G	10974	SNP (transition)	0.902	0	0.004
A	1484	1484	1	T -> A	11220	SNP (transversion)	0.912	0	0.0001
T	1481	1481	1	C -> T	11267	SNP (transition)	0.688	0	0.308
AG	1457	1458	2	CA -> AG	10314 -> 10344	Substitution	0.914	0
A	1454	1454	1	T -> A	10332	SNP (transversion)	0.921	0	0.001
T	1451	1451	1	A -> T	10267	SNP (transversion)	0.996	0	0.001
A	1445	1445	1	G -> A	10368	SNP (transition)	0.925	0	0.072
A	1443	1443	1	G -> A	10444	SNP (transition)	0.925	0	0.073
CA	1440	1441	2	GC -> CA	10444 -> 10480	Substitution	0.923	0
T	1436	1436	1	C -> T	10585	SNP (transition)	0.284	0	0.713
T	1433	1433	1	C -> T	10731	SNP (transition)	0.922	0	0.072
G	1427	1427	1	T -> G	10464	SNP (transversion)	0.93	0	0.001
T	1424	1424	1	G -> T	10806	SNP (transversion)	0.692	0	0.068
G	1406	1406	1	A -> G	11933	SNP (transition)	0.935	0	0.062
T	1403	1403	1	G -> T	11919	SNP (transversion)	0.923	0	0.068
G	1399	1399	1	A -> G	11638	SNP (transition)	0.927	0	0.066
C	1388	1388	1	A -> C	11277	SNP (transversion)	0.997	0	0.001
A	1385	1385	1	T -> A	11283	SNP (transversion)	0.933	0	0.064
T	1358	1358	1	G -> T	11322	SNP (transversion)	0.937	0	0.062
G	1340	1340	1	T -> G	10172	SNP (transversion)	0.928	0	0.001
T	1337	1337	1	G -> T	10141	SNP (transversion)	0.922	0	0.003
GC	1334	1335	2	CT -> GC	9793 -> 9797	Substitution	0.995	0
C	1331	1331	1	T -> C	9867	SNP (transition)	0.997	0	0.001
A	1310	1310	1	C -> A	10127	SNP (transversion)	0.996	0	0.003
G	1307	1307	1	A -> G	10674	SNP (transition)	0.905	0	0.093
T	1304	1304	1	C -> T	10741	SNP (transition)	0.997	0	0.001
T	1298	1298	1	G -> T	10857	SNP (transversion)	0.994	0	0.002
C	1296	1296	1	T -> C	10828	SNP (transition)	0.997	0	0.001
T	1295	1295	1	C -> T	10615	SNP (transition)	0.894	0	0.101
A	1292	1292	1	C -> A	10652	SNP (transversion)	0.994	0	0.001
T	1289	1289	1	C -> T	10676	SNP (transition)	0.991	0	0.006
G	1279	1279	1	C -> G	10344	SNP (transversion)	0.892	0	0.107
T	1277	1277	1	A -> T	10164	SNP (transversion)	0.997	0	0.001
A	1271	1271	1	G -> A	9800	SNP (transition)	0.888	0	0.002
C	1247	1247	1	A -> C	8928	SNP (transversion)	0.997	0	0.001
C	1245	1245	1	T -> C	8990	SNP (transition)	0.997	0	0.001
G	1244	1244	1	T -> G	8998	SNP (transversion)	0.877	0	0.0003
GC	1224	1225	2	AA -> GC	8022 -> 8178	Substitution	0.994	0
C	1223	1223	1	T -> C	8088	SNP (transition)	0.875	0	0.0001
A	1217	1217	1	G -> A	7720	SNP (transition)	0.87	0	0.129
G	1211	1211	1	A -> G	7455	SNP (transition)	0.867	0	0.002
CG	1208	1209	2	AA -> CG	7909 -> 7948	Substitution	0.933	0
TC	1205	1206	2	AT -> TC	7867 -> 7988	Substitution	99.4% -> 99.5%	0
A	1203	1203	1	C -> A	7795	SNP (transversion)	0.997	0	0.002
C	1202	1202	1	T -> C	7814	SNP (transition)	0.759	0	0.0001
C	1199	1199	1	T -> C	7838	SNP (transition)	0.891	0	0.107
A	1196	1196	1	C -> A	7725	SNP (transversion)	0.996	0	0.001
C	1193	1193	1	T -> C	7734	SNP (transition)	0.996	0	0.002
G	1190	1190	1	A -> G	7550	SNP (transition)	0.882	0	0.116
T	1181	1181	1	C -> T	7323	SNP (transition)	0.889	0	0.109
A	1173	1173	1	G -> A	7098	SNP (transition)	0.994	0	0.002
GT	1150	1151	2	CA -> GT	6956 -> 6976	Substitution	88.2% -> 88.3%	0
C	1146	1146	1	T -> C	6866	SNP (transition)	0.885	0	0.114
AC	1136	1137	2	CT -> AC	6390 -> 6409	Substitution	0.884	0
G	1134	1134	1	A -> G	6304	SNP (transition)	0.998	0	0.001
A	1132	1132	1	G -> A	6279	SNP (transition)	0.888	0	0.111
A	1128	1128	1	G -> A	6034	SNP (transition)	0.882	0	0.116
G	1125	1125	1	T -> G	5995	SNP (transversion)	0.882	0	0.117
CAG	1119	1121	3	TGC -> CAG	5818 -> 5894	Substitution	87.3% -> 87.5%	0
T	1116	1116	1	A -> T	5795	SNP (transversion)	0.997	0	0.001
A	1109	1109	1	C -> A	5514	SNP (transversion)	0.86	0	0.139
T	1104	1104	1	C -> T	5220	SNP (transition)	0.84	0	0.157
G	1098	1098	1	C -> G	4864	SNP (transversion)	0.823	0	0.176
C	1096	1096	1	A -> C	4778	SNP (transversion)	0.825	0	0.174
T	1084	1084	1	A -> T	4592	SNP (transversion)	0.811	0	0.187
C	1071	1071	1	A -> C	4140	SNP (transversion)	0.751	0	0.248
A	1069	1069	1	C -> A	4033	SNP (transversion)	0.743	0	0.256
C	1068	1068	1	T -> C	3984	SNP (transition)	0.998	0	0.001
A	1065	1065	1	T -> A	3961	SNP (transversion)	0.746	0	0.0003
C	1065	1065	1	T -> C	3961	SNP (transition)	0.252	0	0.0003
C	1062	1062	1	T -> C	3914	SNP (transition)	0.256	0	0.743
A	1056	1056	1	T -> A	3261	SNP (transversion)	0.684	0	0.001
G	1056	1056	1	T -> G	3261	SNP (transversion)	0.314	0	0.001
T	1050	1050	1	G -> T	3138	SNP (transversion)	0.333	0	0.665
TC	1045	1046	2	AT -> TC	2979 -> 3023	Substitution	65.4% -> 65.5%	0
G	1044	1044	1	A -> G	2962	SNP (transition)	0.344	0	0.655
T	1041	1041	1	C -> T	2862	SNP (transition)	0.344	0	0.655
GT	1039	1040	2	TG -> GT	2818 -> 2830	Substitution	64.6% -> 64.8%	0
A	1032	1032	1	C -> A	2718	SNP (transversion)	0.334	0	0.001
G	1032	1032	1	C -> G	2718	SNP (transversion)	0.295	0	0.001
T	1032	1032	1	C -> T	2718	SNP (transition)	0.369	0	0.001
A	1020	1020	1	C -> A	2424	SNP (transversion)	0.416	0	0.58
A	1005	1005	1	G -> A	1117	SNP (transition)	0.991	0
A	990	990	1	C -> A	1092	SNP (transversion)	0.999	0
TT	987	988	2	CA -> TT	1133 -> 1141	Substitution	0.993	0
A	981	981	1	G -> A	1139	SNP (transition)	0.979	0	0.02
G	975	975	1	A -> G	1116	SNP (transition)	0.996	0	0.001
A	973	973	1	C -> A	1114	SNP (transversion)	0.997	0
A	963	963	1	C -> A	1095	SNP (transversion)	0.995	0	0.001
T	954	954	1	G -> T	1050	SNP (transversion)	0.995	0	0.001
T	945	945	1	C -> T	1041	SNP (transition)	0.999	0	0.001
C	942	942	1	T -> C	1022	SNP (transition)	0.995	0	0.001
T	939	939	1	G -> T	1013	SNP (transversion)	1	0
A	936	936	1	C -> A	1001	SNP (transversion)	0.997	0	0.002
C	933	933	1	A -> C	1009	SNP (transversion)	1	0
C	930	930	1	T -> C	1019	SNP (transition)	0.999	0
C	918	918	1	T -> C	944	SNP (transition)	0.996	0	0.003
AA	915	916	2	GG -> AA	927 -> 939	Substitution	0.996	0
G	908	908	1	C -> G	947	SNP (transversion)	0.998	0	0.002
C	906	906	1	A -> C	935	SNP (transversion)	0.999	0
T	900	900	1	G -> T	912	SNP (transversion)	0.999	0
AGT	889	891	3	GCC -> AGT	929 -> 948	Substitution	96.0% -> 97.0%	0
G	885	885	1	A -> G	1415	SNP (transition)	0.977	0	0.012
A	883	883	1	C -> A	1564	SNP (transversion)	0.983	0	0.001
T	882	882	1	C -> T	1567	SNP (transition)	0.551	0	0.434
C	881	881	1	A -> C	1574	SNP (transversion)	0.432	0	0.001
G	881	881	1	A -> G	1574	SNP (transition)	0.567	0	0.001
TCA	878	880	3	AAG -> TCA	1587 -> 1601	Substitution	53.8% -> 54.4%	0
A	876	876	1	G -> A	1629	SNP (transition)	0.541	0
C	876	876	1	G -> C	1629	SNP (transversion)	0.459	0
A	875	875	1	C -> A	1640	SNP (transversion)	0.529	0	0.471
GAT	871	873	3	ACC -> GAT	1632 -> 1635	Substitution	50.3% -> 50.7%	0
AA	859	860	2	TC -> AA	2049 -> 2063	Substitution	33.4% -> 33.8%	0
G	858	858	1	C -> G	2060	SNP (transversion)	0.998	0	0.001
A	856	856	1	C -> A	2147	SNP (transversion)	0.688	0	0.309
C	855	855	1	G -> C	2171	SNP (transversion)	0.301	0	0.697
G	853	853	1	A -> G	2180	SNP (transition)	0.996	0	0.002
G	852	852	1	C -> G	2198	SNP (transversion)	0.714	0	0.284
T	845	845	1	C -> T	2368	SNP (transition)	0.997	0	0.001
C	843	843	1	A -> C	2415	SNP (transversion)	0.759	0	0.001
C	840	840	1	G -> C	2390	SNP (transversion)	0.996	0	0.001
A	837	837	1	G -> A	2472	SNP (transition)	0.991	0	0.006
C	834	834	1	G -> C	2530	SNP (transversion)	0.995	0	0.001
C	832	832	1	A -> C	2632	SNP (transversion)	0.839	0	0.157
A	828	828	1	G -> A	2888	SNP (transition)	0.852	0	0.006
GAG	823	825	3	ACC -> GAG	3188 -> 3216	Substitution	0.988	0
G	819	819	1	A -> G	3481	SNP (transition)	0.258	0	0.737
C	816	816	1	A -> C	4119	SNP (transversion)	0.917	0	0.079
AA	810	811	2	GC -> AA	4468 -> 4565	Substitution	92.3% -> 92.5%	0
A	809	809	1	T -> A	4808	SNP (transversion)	0.703	0	0.063
A	808	808	1	G -> A	4844	SNP (transition)	0.934	0	0.063
GA	805	806	2	AT -> GA	4949 -> 5002	Substitution	94.0% -> 94.1%	0
GTG	799	801	3	ACC -> GTG	5042 -> 5083	Substitution	94.2% -> 94.3%	0
C	780	780	1	T -> C	5878	SNP (transition)	0.97	0	0.0002
G	774	774	1	C -> G	7074	SNP (transversion)	0.979	0	0.001
G	768	768	1	A -> G	7479	SNP (transition)	0.982	0	0.016
CA	765	766	2	TG -> CA	7497 -> 7506	Substitution	0.983	0
AG	759	760	2	CA -> AG	7835 -> 7888	Substitution	0.988	0
T	753	753	1	C -> T	8107	SNP (transition)	0.526	0	0.466
AG	751	752	2	GC -> AG	8134 -> 8149	Substitution	99.2% -> 99.3%	0
G	738	738	1	C -> G	9126	SNP (transversion)	0.998	0	0.001
G	736	736	1	A -> G	9321	SNP (transition)	0.998	0	0.001
TTG	731	733	3	CCA -> TTG	9089 -> 9208	Substitution	0.992	0
G	730	730	1	A -> G	9258	SNP (transition)	0.706	0	0.293
T	729	729	1	C -> T	9287	SNP (transition)	0.73	0	0.267
C	726	726	1	A -> C	9852	SNP (transversion)	0.998	0	0.002
T	722	722	1	C -> T	9968	SNP (transition)	0.995	0	0.002
G	720	720	1	C -> G	10019	SNP (transversion)	0.999	0	0.0005
A	718	718	1	T -> A	9908	SNP (transversion)	0.998	0
CA	713	714	2	TG -> CA	9858 -> 9866	Substitution	0.996	0
A	711	711	1	C -> A	9763	SNP (transversion)	0.995	0	0.003
T	708	708	1	C -> T	10065	SNP (transition)	0.997	0	0.001
TG	699	700	2	CT -> TG	10105 -> 10137	Substitution	99.4% -> 99.6%	0
T	696	696	1	C -> T	10161	SNP (transition)	0.996	0	0.001
GA	692	693	2	AG -> GA	10271 -> 10437	Substitution	0.993	0
GC	688	689	2	AT -> GC	10590 -> 10643	Substitution	99.4% -> 99.5%	0
T	687	687	1	C -> T	10687	SNP (transition)	0.293	0	0.704
T	684	684	1	C -> T	10699	SNP (transition)	0.996	0	0.001
G	681	681	1	A -> G	10817	SNP (transition)	0.997	0	0.001
G	678	678	1	C -> G	10713	SNP (transversion)	0.996	0	0.002
C	672	672	1	A -> C	11109	SNP (transversion)	0.997	0	0.001
G	669	669	1	T -> G	11456	SNP (transversion)	0.998	0	0.0004
C	666	666	1	A -> C	11281	SNP (transversion)	0.997	0	0.001
C	663	663	1	G -> C	11026	SNP (transversion)	0.998	0	0.001
G	657	657	1	C -> G	10674	SNP (transversion)	0.998	0	0.001
G	654	654	1	A -> G	10622	SNP (transition)	0.998	0	0.001
C	652	652	1	T -> C	10684	SNP (transition)	0.41	0	0.585
G	650	650	1	A -> G	10701	SNP (transition)	0.994	0	0.005
T	648	648	1	C -> T	10681	SNP (transition)	0.408	0	0.589
T	645	645	1	A -> T	10581	SNP (transversion)	0.997	0	0.0003
AAGTC	639	643	5	TTCCA -> AAGTC	10321 -> 10514	Substitution	98.7% -> 98.8%	0
G	636	636	1	T -> G	10348	SNP (transversion)	0.998	0	0.0005
T	634	634	1	C -> T	10263	SNP (transition)	0.997	0	0.001
C	612	612	1	G -> C	9299	SNP (transversion)	0.994	0	0.001
G	597	597	1	A -> G	9665	SNP (transition)	0.998	0	0.0003
C	594	594	1	A -> C	9570	SNP (transversion)	0.599	0	0.002
T	594	594	1	A -> T	9570	SNP (transversion)	0.397	0	0.002
G	585	585	1	A -> G	8940	SNP (transition)	0.591	0	0.407
C	582	582	1	A -> C	9513	SNP (transversion)	0.578	0	0.136
G	582	582	1	A -> G	9513	SNP (transition)	0.282	0	0.136
G	575	575	1	A -> G	9188	SNP (transition)	0.998	0	0.0003
C	567	567	1	T -> C	9230	SNP (transition)	0.994	0	0.005
C	562	562	1	A -> C	9740	SNP (transversion)	0.997	0	0.002
ACA	555	557	3	CAT -> ACA	9548 -> 9637	Substitution	96.9% -> 97.2%	0
A	552	552	1	G -> A	9701	SNP (transition)	0.42	0	0.577
A	549	549	1	T -> A	9642	SNP (transversion)	0.974	0	0.023
T	546	546	1	A -> T	9507	SNP (transversion)	0.971	0	0.001
A	542	542	1	G -> A	9500	SNP (transition)	0.992	0	0.005
G	533	533	1	A -> G	9017	SNP (transition)	0.555	0	0.442
G	531	531	1	C -> G	9050	SNP (transversion)	0.974	0	0.024
GAG	525	527	3	AGC -> GAG	8822 -> 9025	Substitution	96.4% -> 96.5%	0
T	521	521	1	C -> T	8771	SNP (transition)	0.964	0	0.032
A	519	519	1	G -> A	8537	SNP (transition)	0.971	0	0.001
A	516	516	1	T -> A	8615	SNP (transversion)	0.972	0	0.026
GGCAG	506	510	5	AAGCA -> GGCAG	8849 -> 9050	Substitution	96.6% -> 96.7%	0
A	502	502	1	T -> A	8954	SNP (transversion)	0.997	0	0.001
A	486	486	1	G -> A	8984	SNP (transition)	0.996	0	0.001
G	483	483	1	C -> G	9014	SNP (transversion)	0.992	0	0.001
C	477	477	1	T -> C	9071	SNP (transition)	0.536	0	0.46
C	474	474	1	G -> C	9135	SNP (transversion)	0.729	0	0.002
T	474	474	1	G -> T	9135	SNP (transversion)	0.267	0	0.002
T	471	471	1	C -> T	9242	SNP (transition)	0.957	0	0.036
AC	457	458	2	GT -> AC	9058 -> 9124	Substitution	0.952	0
ACC	433	435	3	GTG -> ACC	8882 -> 9281	Substitution	94.6% -> 94.8%	0
T	420	420	1	A -> T	8408	SNP (transversion)	0.993	0	0.001
T	418	418	1	G -> T	8289	SNP (transversion)	0.996	0	0.002
GGT	405	407	3	CAC -> GGT	7885 -> 8095	Substitution	92.3% -> 92.5%	0
AAA	397	399	3	CGT -> AAA	8489 -> 8554	Substitution	0.931	0
T	394	394	1	A -> T	8541	SNP (transversion)	0.936	0	0.002
G	387	387	1	A -> G	8321	SNP (transition)	0.936	0	0.062
A	384	384	1	G -> A	8447	SNP (transition)	0.929	0	0.064
A	378	378	1	G -> A	8875	SNP (transition)	0.917	0	0.079
G	375	375	1	C -> G	9221	SNP (transversion)	0.92	0	0.078
GG	372	373	2	AA -> GG	9612 -> 9970	Substitution	91.7% -> 92.0%	0
G	362	362	1	A -> G	10983	SNP (transition)	0.897	0	0.101
GA	358	359	2	TT -> GA	10878 -> 10965	Substitution	0.995	0
T	354	354	1	C -> T	10732	SNP (transition)	0.888	0	0.11
G	348	348	1	A -> G	10843	SNP (transition)	0.887	0	0.111
G	339	339	1	A -> G	11400	SNP (transition)	0.996	0	0.003
A	336	336	1	G -> A	11677	SNP (transition)	0.882	0	0.116
G	324	324	1	A -> G	13200	SNP (transition)	0.892	0	0.106
T	321	321	1	C -> T	12848	SNP (transition)	0.886	0	0.112
G	312	312	1	T -> G	12815	SNP (transversion)	0.887	0	0.001
T	303	303	1	C -> T	12847	SNP (transition)	0.296	0	0.701
C	285	285	1	T -> C	12534	SNP (transition)	0.998	0	0.0003
T	279	279	1	C -> T	12457	SNP (transition)	0.878	0	0.121
G	267	267	1	A -> G	12401	SNP (transition)	0.993	0	0.005
A	258	258	1	C -> A	12758	SNP (transversion)	0.998	0	0.001
C	247	247	1	T -> C	11638	SNP (transition)	0.999	0	0.0004
C	241	241	1	A -> C	11863	SNP (transversion)	0.898	0	0.102
T	237	237	1	C -> T	11818	SNP (transition)	0.991	0	0.008
T	232	232	1	G -> T	11242	SNP (transversion)	0.998	0	0.001
TCT	220	222	3	AGC -> TCT	9388 -> 9778	Substitution	90.0% -> 90.3%	0
G	216	216	1	A -> G	8540	SNP (transition)	0.921	0	0.0005
TT	213	214	2	AC -> TT	8478 -> 8485	Substitution	91.0% -> 91.2%	0
TC	210	211	2	CA -> TC	8422 -> 8438	Substitution	0.916	0
T	207	207	1	C -> T	8217	SNP (transition)	0.925	0	0.072
T	201	201	1	C -> T	8242	SNP (transition)	0.905	0	0.093
T	198	198	1	C -> T	8316	SNP (transition)	0.932	0	0.066
T	189	189	1	C -> T	8312	SNP (transition)	0.292	0	0.705
C	183	183	1	A -> C	7620	SNP (transversion)	0.597	0	0.003
T	183	183	1	A -> T	7620	SNP (transversion)	0.395	0	0.003
G	180	180	1	T -> G	7806	SNP (transversion)	0.954	0	0.029
G	177	177	1	A -> G	7800	SNP (transition)	0.996	0	0.001
T	174	174	1	C -> T	7385	SNP (transition)	0.692	0	0.269
C	173	173	1	T -> C	7383	SNP (transition)	0.96	0	0.038
A	165	165	1	C -> A	8922	SNP (transversion)	0.974	0	0.003
A	162	162	1	C -> A	9346	SNP (transversion)	0.978	0	0.02
T	159	159	1	G -> T	9375	SNP (transversion)	0.982	0	0.002
AC	156	157	2	TT -> AC	9208 -> 9375	Substitution	97.1% -> 97.2%	0
A	154	154	1	C -> A	9217	SNP (transversion)	0.996	0	0.002
C	150	150	1	T -> C	9204	SNP (transition)	0.983	0	0.014
C	147	147	1	T -> C	9069	SNP (transition)	0.993	0	0.006
T	142	145	4	CTTC -> T	8885 -> 8915	Deletion	99.1% -> 99.3%	0
C	137	137	1	A -> C	8419	SNP (transversion)	0.403	0	0.006
T	137	137	1	A -> T	8419	SNP (transversion)	0.59	0	0.006
A	130	130	1	C -> A	8107	SNP (transversion)	0.993	0	0.005
TAT	123	125	3	CCC -> TAT	8088 -> 8114	Substitution	0.984	0
T	121	121	1	C -> T	8082	SNP (transition)	0.998	0	0.0004
T	118	118	1	C -> T	7893	SNP (transition)	0.403	0	0.596
A	116	116	1	C -> A	7744	SNP (transversion)	0.998	0	0.001
GC	115	114	0	#NAME?	7680 -> 7715	Insertion	0.994	0
AG	112	113	2	CT -> AG	7110 -> 7506	Substitution	0.996	0
AGC	107	109	3	CCG -> AGC	6823 -> 6938	Substitution	0.996	0
C	100	100	1	T -> C	6729	SNP (transition)	0.999	0	0.0003
TTATT	94	98	5	AGTAC -> TTATT	6620 -> 6704	Substitution	0.987	0
CC	91	92	2	AA -> CC	6305 -> 6422	Substitution	0.997	0
	77	77	1	-C	6042	Deletion	1	0
A	74	74	1	T -> A	5916	SNP (transversion)	0.997	0	0.001
GA	67	68	2	AG -> GA	5792 -> 5811	Substitution	98.9% -> 99.0%	0
G	63	63	1	A -> G	5678	SNP (transition)	0.992	0	0.006
TC	54	55	2	CT -> TC	5260 -> 5280	Substitution	0.986	0
A	50	50	1	C -> A	4981	SNP (transversion)	0.988	0	0.002
T	47	47	1	A -> T	4835	SNP (transversion)	0.996	0	0.001
ACAC	41	44	4	GTCT -> ACAC	4390 -> 4591	Substitution	0.989	0
G	40	40	1	A -> G	4314	SNP (transition)	0.299	0	0.698
T	39	39	1	A -> T	4250	SNP (transversion)	0.996	0	0.0005
AC	31	31	1	T -> AC	3386 -> 3708	Insertion	0.992	0
GCTG	25	28	4	AGAC -> GCTG	2868 -> 3048	Substitution	99.0% -> 99.1%	0
	17	17	1	#NAME?	1940	Deletion	0.997	0
T	14	14	1	C -> T	1215	SNP (transition)	0.997	0	0.001
C	7	7	1	T -> C	51	SNP (transition)	0.529	1.1e-91	0.314
A	6	6	1	G -> A	51	SNP (transition)	0.353	7e-54
T	6	6	1	G -> T	51	SNP (transversion)	0.549	1.2e-95
C	5	5	1	G -> C	49	SNP (transversion)	0.592	2.2e-100	0.388
TG	3	4	2	AA -> TG	45	Substitution	0.444	3.2e-64

## Sheet: SW_CYDV-RPS
Single nucleotide polymorphism of CYDV-RPS-SW
Name	Minimum	Maximum	Length	Change	Coverage	Polymorphism Type	Variant Frequency	Variant P-Value (approximate)	Reference Frequency
A	5656	5656	1	T -> A	11	SNP (transversion)	0.455	1.5e-15	0.455
T	5654	5654	1	G -> T	11	SNP (transversion)	0.273	1.6e-07	0.455
G	5653	5653	1	T -> G	11	SNP (transversion)	0.364	1.3e-12	0.364
A	5652	5652	1	T -> A	11	SNP (transversion)	0.273	3.3e-10	0.364
C	5652	5652	1	T -> C	11	SNP (transition)	0.273	3.3e-10	0.364
G	5650	5650	1	C -> G	11	SNP (transversion)	0.364	1.3e-14	0.455
T	5649	5649	1	G -> T	11	SNP (transversion)	0.455	4.6e-18	0.364
G	5647	5647	1	A -> G	11	SNP (transition)	0.545	1.8e-21	0.273
T	5646	5646	1	G -> T	11	SNP (transversion)	0.273	3.3e-10	0.636
T	5645	5645	1	G -> T	11	SNP (transversion)	0.364	8.3e-14	0.545
A	5642	5642	1	C -> A	12	SNP (transversion)	0.417	2.5e-17	0.417
T	5640	5640	1	C -> T	12	SNP (transition)	0.25	1.1e-10	0.5
C	5639	5639	1	T -> C	15	SNP (transition)	0.267	1.4e-13	0.533
T	5533	5533	1	C -> T	1663	SNP (transition)	0.999	0
T	5379	5379	1	C -> T	3934	SNP (transition)	0.996	0	0.001
T	5317	5317	1	C -> T	4988	SNP (transition)	0.997	0	0.002
A	5308	5308	1	C -> A	5118	SNP (transversion)	0.997	0	0.001
G	5305	5305	1	A -> G	5146	SNP (transition)	0.998	0	0.001
G	5232	5232	1	A -> G	4604	SNP (transition)	0.995	0	0.002
C	5228	5228	1	G -> C	4634	SNP (transversion)	0.995	0	0.002
C	5199	5199	1	T -> C	4584	SNP (transition)	0.996	0	0.002
T	5188	5188	1	C -> T	4504	SNP (transition)	0.996	0	0.002
T	5095	5095	1	A -> T	4420	SNP (transversion)	0.993	0	0.001
AC	5089	5090	2	GA -> AC	5175 -> 5176	Substitution	0.993	0
T	5067	5067	1	C -> T	4426	SNP (transition)	0.993	0	0.001
A	4976	4976	1	G -> A	5004	SNP (transition)	0.998	0	0.001
A	4855	4855	1	G -> A	4830	SNP (transition)	0.99	0	0.004
A	4837	4837	1	G -> A	5433	SNP (transition)	0.956	0	0.008
A	4759	4759	1	G -> A	4558	SNP (transition)	0.995	0	0.001
T	4744	4744	1	C -> T	4568	SNP (transition)	0.998	0	0.0004
A	4726	4726	1	G -> A	4368	SNP (transition)	0.998	0	0.001
A	4636	4636	1	G -> A	5919	SNP (transition)	0.998	0	0.001
T	4618	4618	1	C -> T	6026	SNP (transition)	0.996	0	0.001
C	4492	4492	1	T -> C	5335	SNP (transition)	0.997	0	0.001
C	4459	4459	1	T -> C	4479	SNP (transition)	0.987	0	0.01
T	4450	4450	1	C -> T	4633	SNP (transition)	0.996	0	0.001
T	4414	4414	1	A -> T	3852	SNP (transversion)	0.99	0	0.001
A	4363	4363	1	G -> A	4160	SNP (transition)	0.986	0	0.002
G	4297	4297	1	A -> G	4872	SNP (transition)	0.93	0	0.005
T	4186	4186	1	C -> T	5916	SNP (transition)	0.995	0	0.001
C	4057	4057	1	A -> C	5453	SNP (transversion)	0.997	0	0.001
A	3982	3982	1	G -> A	6252	SNP (transition)	0.972	0	0.025
A	3621	3621	1	T -> A	2750	SNP (transversion)	0.996	0	0.001
C	3609	3609	1	T -> C	2803	SNP (transition)	0.998	0	0.002
T	3552	3552	1	C -> T	3307	SNP (transition)	0.994	0	0.002
T	3487	3486	0	(T)3 -> (T)4	3726	Insertion (tandem repeat)	0.995	0
G	3446	3446	1	A -> G	3728	SNP (transition)	0.999	0
C	3325	3325	1	T -> C	2968	SNP (transition)	0.996	0	0.002
T	3115	3115	1	G -> T	5068	SNP (transversion)	0.996	0	0.002
A	3043	3043	1	G -> A	4045	SNP (transition)	0.995	0	0.001
T	2956	2956	1	C -> T	2380	SNP (transition)	0.994	0	0.001
G	2941	2941	1	A -> G	2602	SNP (transition)	0.993	0	0.003
T	2914	2914	1	C -> T	2369	SNP (transition)	0.997	0	0.001
T	2869	2869	1	C -> T	2949	SNP (transition)	0.996	0	0.001
T	2866	2866	1	A -> T	2816	SNP (transversion)	0.995	0	0.001
C	2848	2848	1	T -> C	2861	SNP (transition)	0.999	0	0.001
A	2839	2839	1	T -> A	3365	SNP (transversion)	0.997	0	0.0003
TGC	2791	2793	3	GTG -> TGC	3821 -> 3932	Substitution	98.6% -> 98.7%	0
G	2779	2779	1	C -> G	3777	SNP (transversion)	0.996	0	0.001
C	2644	2644	1	T -> C	2882	SNP (transition)	0.996	0	0.001
C	2632	2632	1	T -> C	2918	SNP (transition)	0.995	0	0.001
C	2596	2596	1	T -> C	2400	SNP (transition)	0.267	0	0.73
C	2587	2587	1	T -> C	2275	SNP (transition)	0.996	0	0.0004
G	2557	2557	1	A -> G	2510	SNP (transition)	0.998	0	0.001
C	2545	2545	1	T -> C	2611	SNP (transition)	0.997	0	0.001
C	2509	2509	1	T -> C	2499	SNP (transition)	0.995	0	0.001
T	2404	2404	1	C -> T	2120	SNP (transition)	0.993	0	0.001
C	2365	2365	1	T -> C	1861	SNP (transition)	0.998	0	0.001
G	2338	2338	1	T -> G	1703	SNP (transversion)	0.995	0	0.003
G	2301	2301	1	R -> G	1631	SNP	0.999	0
T	2290	2290	1	C -> T	1610	SNP (transition)	0.998	0
T	2254	2254	1	C -> T	1959	SNP (transition)	0.997	0	0.002
T	2152	2152	1	C -> T	2235	SNP (transition)	0.994	0	0.001
C	2044	2044	1	T -> C	3012	SNP (transition)	0.997	0	0.001
C	2024	2024	1	A -> C	3260	SNP (transversion)	0.997	0	0.002
T	2017	2017	1	G -> T	3335	SNP (transversion)	0.992	0	0.003
A	1987	1987	1	T -> A	4070	SNP (transversion)	0.999	0	0.0002
T	1979	1979	1	A -> T	4115	SNP (transversion)	0.995	0	0.001
C	1972	1972	1	T -> C	4137	SNP (transition)	0.998	0	0.0005
C	1969	1969	1	A -> C	4222	SNP (transversion)	0.998	0	0.001
A	1895	1895	1	T -> A	2643	SNP (transversion)	0.998	0	0.0004
G	1805	1805	1	T -> G	1395	SNP (transversion)	0.997	0	0.001
C	1765	1765	1	T -> C	1561	SNP (transition)	0.991	0	0.003
C	1759	1759	1	T -> C	1629	SNP (transition)	0.986	0	0.004
G	1712	1712	1	A -> G	2973	SNP (transition)	0.999	0	0.0003
T	1650	1650	1	A -> T	3227	SNP (transversion)	0.998	0
C	1618	1618	1	T -> C	4106	SNP (transition)	0.996	0	0.001
C	1568	1568	1	T -> C	3173	SNP (transition)	0.998	0
G	1544	1544	1	A -> G	3322	SNP (transition)	0.999	0	0.0003
G	1526	1526	1	C -> G	3383	SNP (transversion)	0.996	0	0.001
C	1500	1500	1	T -> C	3144	SNP (transition)	0.997	0	0.0003
T	1487	1487	1	C -> T	2554	SNP (transition)	0.996	0	0.001
A	1463	1463	1	G -> A	2272	SNP (transition)	0.999	0
G	1451	1451	1	A -> G	2251	SNP (transition)	0.995	0	0.0004
C	1434	1434	1	T -> C	1996	SNP (transition)	0.999	0
A	1415	1415	1	G -> A	1975	SNP (transition)	0.991	0	0.006
G	1409	1409	1	A -> G	2081	SNP (transition)	0.995	0	0.003
C	1295	1295	1	T -> C	2698	SNP (transition)	0.999	0	0.0004
G	1262	1262	1	A -> G	3052	SNP (transition)	0.998	0	0.001
T	1181	1181	1	A -> T	2196	SNP (transversion)	0.993	0	0.002
A	1172	1172	1	T -> A	1997	SNP (transversion)	0.995	0
T	1148	1148	1	A -> T	1974	SNP (transversion)	0.993	0
T	1106	1106	1	C -> T	1652	SNP (transition)	0.997	0	0.001
C	1079	1079	1	T -> C	1568	SNP (transition)	0.998	0	0.001
C	1055	1055	1	T -> C	1492	SNP (transition)	0.999	0	0.001
C	1049	1049	1	Y -> C	1545	SNP	1	0
A	1007	1007	1	T -> A	2029	SNP (transversion)	0.998	0	0.001
C	945	945	1	T -> C	2504	SNP (transition)	0.999	0	0.0004
C	920	920	1	T -> C	2471	SNP (transition)	0.999	0	0.0004
C	897	897	1	T -> C	2606	SNP (transition)	0.997	0	0.001
T	866	866	1	C -> T	2769	SNP (transition)	0.996	0	0.002
T	803	803	1	A -> T	1773	SNP (transversion)	0.993	0	0.001
GCA	796	798	3	TTC -> GCA	1873 -> 1888	Substitution	99.1% -> 99.2%	0
T	763	763	1	C -> T	2371	SNP (transition)	0.996	0	0.0004
G	755	755	1	T -> G	2366	SNP (transversion)	0.997	0	0.001
C	725	725	1	T -> C	2079	SNP (transition)	0.998	0
G	665	665	1	T -> G	2658	SNP (transversion)	0.994	0	0.002
G	658	658	1	C -> G	2642	SNP (transversion)	0.996	0	0.001
T	653	653	1	C -> T	2653	SNP (transition)	0.993	0	0.002
T	611	611	1	C -> T	1790	SNP (transition)	0.996	0	0.003
G	592	592	1	A -> G	1885	SNP (transition)	0.996	0	0.001
A	581	581	1	C -> A	2135	SNP (transversion)	0.993	0	0.002
T	572	572	1	M -> T	2271	SNP	0.996	0
AA	565	566	2	GC -> AA	2292 -> 2324	Substitution	99.1% -> 99.2%	0
T	550	550	1	C -> T	2190	SNP (transition)	0.993	0	0.002
A	548	548	1	T -> A	2193	SNP (transversion)	0.992	0	0.001
TA	519	520	2	GT -> TA	2028 -> 2087	Substitution	96.7% -> 98.6%	0
C	511	511	1	T -> C	2365	SNP (transition)	0.997	0	0.0004
C	506	506	1	T -> C	2441	SNP (transition)	0.998	0	0.001
CA	494	495	2	TT -> CA	2601 -> 2607	Substitution	0.997	0
C	491	491	1	A -> C	2629	SNP (transversion)	0.998	0	0.001
G	478	478	1	T -> G	2607	SNP (transversion)	0.998	0	0.0004
G	461	461	1	A -> G	2662	SNP (transition)	0.995	0	0.001
C	458	458	1	A -> C	2677	SNP (transversion)	0.994	0	0.001
G	436	436	1	T -> G	2425	SNP (transversion)	0.998	0	0.001
C	427	427	1	T -> C	2622	SNP (transition)	0.998	0
T	409	409	1	C -> T	2495	SNP (transition)	0.996	0	0.002
A	392	392	1	C -> A	2383	SNP (transversion)	0.992	0	0.004
T	388	388	1	C -> T	2333	SNP (transition)	0.996	0	0.001
T	383	383	1	C -> T	2338	SNP (transition)	0.992	0	0.003
A	376	376	1	G -> A	2263	SNP (transition)	0.996	0	0.0004
G	373	373	1	A -> G	2228	SNP (transition)	0.994	0	0.002
T	367	367	1	C -> T	2044	SNP (transition)	0.991	0	0.002
C	364	364	1	T -> C	1894	SNP (transition)	0.994	0	0.003
T	353	353	1	G -> T	1790	SNP (transversion)	0.997	0	0.002
T	338	338	1	C -> T	1620	SNP (transition)	0.996	0	0.002
GA	319	320	2	CG -> GA	1676 -> 1680	Substitution	98.7% -> 98.8%	0
C	308	308	1	A -> C	1615	SNP (transversion)	0.997	0
TTT	302	304	3	AAC -> TTT	1596 -> 1599	Substitution	0.986	0
TAGGA	295	299	5	GCATG -> TAGGA	1425 -> 1499	Substitution	98.4% -> 98.5%	0
C	244	244	1	T -> C	974	SNP (transition)	0.992	0	0.003
A	242	242	1	T -> A	957	SNP (transversion)	0.99	0	0.005
	233	234	2	#NAME?	935	Deletion	1	0
	230	230	1	(A)3 -> (A)2	914	Deletion (tandem repeat)	1	0
G	226	226	1	A -> G	947	SNP (transition)	0.995	0
TCA	223	222	0	#NAME?	863 -> 898	Insertion	98.7% -> 98.8%	0
TC	195	196	2	CA -> TC	1092 -> 1093	Substitution	0.999	0
CA	178	179	2	AC -> CA	1041 -> 1047	Substitution	0.997	0
C	176	176	1	T -> C	1036	SNP (transition)	0.999	0	0.001
TCTG	166	169	4	CTCT -> TCTG	973 -> 1031	Substitution	98.9% -> 99.3%	0
C	154	154	1	T -> C	1132	SNP (transition)	0.997	0	0.003
C	148	148	1	A -> C	1131	SNP (transversion)	0.998	0
T	145	145	1	C -> T	1124	SNP (transition)	0.996	0	0.003
CCGG	136	139	4	TAAA -> CCGG	1079 -> 1099	Substitution	99.2% -> 99.3%	0
A	134	134	1	G -> A	1062	SNP (transition)	0.998	0	0.001
A	132	132	1	G -> A	1064	SNP (transition)	0.999	0	0.001
C	130	130	1	G -> C	1055	SNP (transversion)	0.999	0
CG	127	128	2	AT -> CG	1031 -> 1043	Substitution	0.993	0
G	125	125	1	C -> G	1038	SNP (transversion)	0.998	0
A	115	115	1	G -> A	970	SNP (transition)	0.997	0	0.001
TG	105	106	2	CT -> TG	916 -> 917	Substitution	0.996	0
C	103	103	1	T -> C	910	SNP (transition)	0.998	0
A	100	100	1	G -> A	900	SNP (transition)	0.999	0
C	88	88	1	T -> C	857	SNP (transition)	0.998	0	0.001
C	86	86	1	T -> C	849	SNP (transition)	0.999	0
G	72	72	1	A -> G	752	SNP (transition)	1	0
T	70	70	1	C -> T	709	SNP (transition)	0.993	0
G	62	62	1	A -> G	605	SNP (transition)	0.993	0	0.005
T	58	58	1	C -> T	559	SNP (transition)	0.993	0	0.005
CC	1	2	2	AG -> CC	10 -> 15	Substitution	60.0% -> 90.0%	3.2e-31

## Sheet: JE_CYDV-RPS
Single nucleotide polymorphism of CYDV-JE-RPS
Name	Minimum	Maximum	Length	Change	Coverage	Polymorphism Type	Variant Frequency	Variant P-Value (approximate)	Reference Frequency
G	5651	5651	1	T -> G	19	SNP (transversion)	0.737	1.2e-52	0.158
A	5649	5649	1	G -> A	19	SNP (transition)	0.789	3.9e-54	0.053
G	5647	5647	1	T -> G	19	SNP (transversion)	0.842	1.5e-58
CGTCG	5641	5645	5	GAAGT -> CGTCG	19 -> 20	Substitution	70.0% -> 73.7%	1.5e-53
AAG	5636	5638	3	TCC -> AAG	22 -> 27	Substitution	51.9% -> 63.6%	4.9e-52
	5634	5635	2	#NAME?	27	Deletion	0.963	6.8e-80
G	5632	5632	1	C -> G	47	SNP (transversion)	0.404	3.5e-58	0.596
T	5623	5623	1	C -> T	703	SNP (transition)	0.963	0	0.016
G	5620	5620	1	T -> G	800	SNP (transversion)	0.898	0	0.094
T	5591	5591	1	A -> T	1535	SNP (transversion)	0.995	0	0.003
G	5584	5584	1	A -> G	1558	SNP (transition)	0.994	0	0.001
C	5581	5581	1	T -> C	1658	SNP (transition)	0.995	0	0.002
G	5575	5575	1	A -> G	1806	SNP (transition)	0.991	0	0.003
T	5458	5458	1	A -> T	8590	SNP (transversion)	0.996	0	0.001
G	5397	5397	1	A -> G	18380	SNP (transition)	0.998	0	0.001
C	5382	5382	1	T -> C	18668	SNP (transition)	0.997	0	0.001
G	5373	5373	1	A -> G	18173	SNP (transition)	0.997	0	0.001
C	5364	5364	1	T -> C	17441	SNP (transition)	0.997	0	0.001
G	5352	5352	1	A -> G	18216	SNP (transition)	0.939	0	0.06
CGA	5335	5337	3	AAG -> CGA	18967 -> 19038	Substitution	0.934	0
A	5319	5319	1	G -> A	20528	SNP (transition)	0.998	0	0.001
C	5298	5298	1	A -> C	20499	SNP (transversion)	0.936	0	0.001
C	5260	5260	1	T -> C	16531	SNP (transition)	0.999	0	0.0002
TC	5256	5257	2	CA -> TC	16321 -> 16540	Substitution	0.995	0
T	5253	5253	1	C -> T	16236	SNP (transition)	0.996	0	0.002
T	5241	5241	1	C -> T	16853	SNP (transition)	0.94	0	0.059
T	5220	5220	1	C -> T	16420	SNP (transition)	0.998	0	0.001
C	5214	5214	1	T -> C	16607	SNP (transition)	0.998	0	0.001
C	5208	5208	1	T -> C	15524	SNP (transition)	0.998	0	0.001
T	5202	5202	1	C -> T	15330	SNP (transition)	0.997	0	0.001
T	5190	5190	1	C -> T	14494	SNP (transition)	0.996	0	0.001
A	5187	5187	1	G -> A	14337	SNP (transition)	0.995	0	0.002
TC	5178	5179	2	CT -> TC	13257 -> 13326	Substitution	99.1% -> 99.2%	0
A	5166	5166	1	G -> A	13305	SNP (transition)	0.992	0	0.003
A	5160	5160	1	G -> A	14087	SNP (transition)	0.995	0	0.003
A	5154	5154	1	G -> A	14505	SNP (transition)	0.998	0	0.001
C	5148	5148	1	T -> C	15687	SNP (transition)	0.995	0	0.002
G	5133	5133	1	A -> G	18757	SNP (transition)	0.992	0	0.004
ACTG	5056	5059	4	GACA -> ACTG	16938 -> 17225	Substitution	0.989	0
A	4938	4938	1	G -> A	13587	SNP (transition)	0.996	0	0.001
G	4919	4919	1	A -> G	12686	SNP (transition)	0.995	0	0.001
C	4851	4851	1	T -> C	13754	SNP (transition)	0.998	0	0.0003
A	4833	4833	1	G -> A	14443	SNP (transition)	0.995	0	0.001
C	4818	4818	1	T -> C	14986	SNP (transition)	0.998	0	0.001
G	4785	4785	1	A -> G	16099	SNP (transition)	0.997	0	0.002
G	4770	4770	1	A -> G	17924	SNP (transition)	0.997	0	0.001
C	4764	4764	1	T -> C	18316	SNP (transition)	0.999	0	0.0003
T	4758	4758	1	C -> T	18427	SNP (transition)	0.997	0	0.001
G	4711	4711	1	A -> G	14171	SNP (transition)	0.997	0	0.001
C	4659	4659	1	T -> C	13962	SNP (transition)	0.995	0	0.002
G	4656	4656	1	A -> G	14318	SNP (transition)	0.935	0	0.061
T	4653	4653	1	C -> T	14226	SNP (transition)	0.994	0	0.002
C	4641	4641	1	T -> C	14161	SNP (transition)	0.993	0	0.001
T	4614	4614	1	C -> T	17698	SNP (transition)	0.996	0	0.001
A	4611	4611	1	G -> A	17837	SNP (transition)	0.999	0	0.0002
C	4587	4587	1	T -> C	20074	SNP (transition)	0.998	0	0.0003
G	4584	4584	1	A -> G	19963	SNP (transition)	0.998	0	0.001
T	4569	4569	1	C -> T	19664	SNP (transition)	0.998	0	0.001
T	4566	4566	1	C -> T	20017	SNP (transition)	0.996	0	0.001
C	4554	4554	1	T -> C	20749	SNP (transition)	0.997	0	0.001
G	4551	4551	1	A -> G	20827	SNP (transition)	0.998	0	0.001
G	4539	4539	1	A -> G	21638	SNP (transition)	0.941	0	0.001
T	4533	4533	1	C -> T	23567	SNP (transition)	0.995	0	0.003
T	4503	4503	1	C -> T	21204	SNP (transition)	0.996	0	0.001
C	4467	4467	1	T -> C	18121	SNP (transition)	0.998	0	0.0002
T	4444	4444	1	G -> T	15786	SNP (transversion)	0.998	0	0.001
A	4442	4442	1	G -> A	15681	SNP (transition)	0.998	0	0.001
A	4404	4404	1	G -> A	13423	SNP (transition)	0.996	0	0.002
T	4392	4392	1	C -> T	13054	SNP (transition)	0.988	0	0.006
C	4365	4365	1	T -> C	12629	SNP (transition)	0.995	0	0.001
A	4356	4356	1	G -> A	12392	SNP (transition)	0.985	0	0.002
G	4353	4353	1	A -> G	12194	SNP (transition)	0.991	0	0.003
C	4341	4341	1	T -> C	12468	SNP (transition)	0.996	0	0.001
T	4335	4335	1	C -> T	12797	SNP (transition)	0.994	0	0.002
A	4326	4326	1	G -> A	10549	SNP (transition)	0.98	0	0.014
C	4311	4311	1	T -> C	10252	SNP (transition)	0.992	0	0.005
G	4302	4302	1	A -> G	10816	SNP (transition)	0.991	0	0.006
A	4299	4299	1	G -> A	11031	SNP (transition)	0.996	0	0.001
G	4284	4284	1	A -> G	12041	SNP (transition)	0.985	0	0.008
G	4281	4281	1	C -> G	12835	SNP (transversion)	0.933	0	0.062
C	4266	4266	1	T -> C	14212	SNP (transition)	0.997	0	0.001
T	4197	4197	1	C -> T	13100	SNP (transition)	0.997	0	0.001
G	4173	4173	1	A -> G	13090	SNP (transition)	0.995	0	0.001
C	4158	4158	1	A -> C	13918	SNP (transversion)	0.997	0	0.001
G	4149	4149	1	A -> G	12773	SNP (transition)	0.997	0	0.001
C	4143	4143	1	T -> C	12682	SNP (transition)	0.997	0	0.001
C	4108	4108	1	T -> C	11949	SNP (transition)	0.97	0	0.025
C	4101	4101	1	A -> C	13026	SNP (transversion)	0.998	0	0.001
T	4083	4083	1	C -> T	13113	SNP (transition)	0.949	0	0.042
G	4077	4077	1	A -> G	13398	SNP (transition)	0.958	0	0.041
A	4053	4053	1	G -> A	14852	SNP (transition)	0.95	0	0.047
A	4044	4044	1	G -> A	14903	SNP (transition)	0.941	0	0.057
C	3990	3990	1	T -> C	16470	SNP (transition)	0.995	0	0.001
G	3784	3784	1	T -> G	15150	SNP (transversion)	0.984	0	0.001
C	3736	3736	1	A -> C	14685	SNP (transversion)	0.997	0	0.001
A	3667	3667	1	G -> A	16345	SNP (transition)	0.996	0	0.001
A	3653	3653	1	G -> A	16307	SNP (transition)	0.994	0	0.005
A	3585	3585	1	G -> A	14444	SNP (transition)	0.964	0	0.031
T	3566	3566	1	C -> T	15391	SNP (transition)	0.251	0	0.747
C	3545	3545	1	A -> C	13603	SNP (transversion)	0.955	0	0.001
C	3539	3539	1	T -> C	12740	SNP (transition)	0.951	0	0.047
T	3512	3512	1	C -> T	10860	SNP (transition)	0.93	0	0.066
A	3506	3506	1	T -> A	10588	SNP (transversion)	0.93	0	0.001
A	3500	3500	1	G -> A	10397	SNP (transition)	0.93	0	0.001
C	3497	3497	1	T -> C	10204	SNP (transition)	0.929	0	0.069
T	3478	3478	1	A -> T	10120	SNP (transversion)	0.854	0	0.145
A	3464	3464	1	G -> A	9703	SNP (transition)	0.996	0	0.002
TAC	3456	3458	3	CGT -> TAC	9241 -> 9320	Substitution	0.99	0
GA	3437	3438	2	AG -> GA	8314 -> 8466	Substitution	0.99	0
T	3430	3430	1	C -> T	8479	SNP (transition)	0.996	0	0.0005
	3425	3425	1	-C	8392	Deletion	1	0
A	3414	3414	1	T -> A	7906	SNP (transversion)	0.995	0	0.002
C	3402	3402	1	A -> C	7502	SNP (transversion)	0.996	0	0.001
A	3398	3398	1	G -> A	7540	SNP (transition)	0.998	0	0.001
T	3393	3393	1	A -> T	7529	SNP (transversion)	0.943	0	0.001
GA	3390	3391	2	AG -> GA	7474 -> 7597	Substitution	99.6% -> 99.7%	0
CGA	3381	3383	3	TAC -> CGA	7655 -> 7729	Substitution	93.2% -> 93.3%	0
CT	3378	3379	2	GC -> CT	7760 -> 7767	Substitution	0.934	0
C	3376	3376	1	T -> C	7754	SNP (transition)	0.997	0	0.001
ACA	3372	3374	3	GTT -> ACA	7744 -> 7809	Substitution	93.0% -> 93.1%	0
AA	3357	3358	2	TC -> AA	7156 -> 7220	Substitution	93.1% -> 93.2%	0
A	3351	3351	1	C -> A	7595	SNP (transversion)	0.939	0	0.002
G	3309	3309	1	C -> G	7223	SNP (transversion)	0.998	0	0.0003
CA	3306	3307	2	TG -> CA	7194 -> 7234	Substitution	0.941	0
G	3303	3303	1	A -> G	7038	SNP (transition)	0.942	0	0.056
C	3279	3279	1	T -> C	7949	SNP (transition)	0.944	0	0.054
A	3273	3273	1	G -> A	7855	SNP (transition)	0.943	0	0.055
A	3264	3264	1	G -> A	7487	SNP (transition)	0.942	0	0.058
A	3249	3249	1	G -> A	7972	SNP (transition)	0.939	0	0.054
C	3240	3240	1	T -> C	9350	SNP (transition)	0.995	0	0.0004
G	3237	3237	1	C -> G	9271	SNP (transversion)	0.961	0	0.001
C	3219	3219	1	T -> C	9914	SNP (transition)	0.968	0	0.029
C	3216	3216	1	T -> C	10954	SNP (transition)	0.996	0	0.001
A	3213	3213	1	G -> A	11030	SNP (transition)	0.996	0	0.001
T	3204	3204	1	C -> T	11112	SNP (transition)	0.996	0	0.001
T	3201	3201	1	A -> T	10745	SNP (transversion)	0.971	0	0.026
C	3198	3198	1	T -> C	10927	SNP (transition)	0.998	0	0.001
T	3187	3187	1	C -> T	11071	SNP (transition)	0.993	0	0.001
TGGA	3180	3183	4	CAAG -> TGGA	11371 -> 11493	Substitution	98.6% -> 98.7%	0
G	3177	3177	1	T -> G	11331	SNP (transversion)	0.972	0	0.001
G	3169	3169	1	A -> G	12363	SNP (transition)	0.998	0	0.0004
G	3162	3162	1	C -> G	12483	SNP (transversion)	0.966	0	0.031
A	3147	3147	1	G -> A	12225	SNP (transition)	0.996	0	0.001
TGCT	3141	3144	4	GAGC -> TGCT	12278 -> 12398	Substitution	95.7% -> 95.8%	0
C	3139	3139	1	T -> C	11896	SNP (transition)	0.966	0	0.032
C	3126	3126	1	G -> C	13973	SNP (transversion)	0.997	0	0.001
T	3120	3120	1	C -> T	13860	SNP (transition)	0.96	0	0.039
C	3114	3114	1	T -> C	13953	SNP (transition)	0.959	0	0.039
C	3108	3108	1	G -> C	13750	SNP (transversion)	0.998	0	0.001
A	3102	3102	1	G -> A	14055	SNP (transition)	0.997	0	0.001
A	3096	3096	1	G -> A	14210	SNP (transition)	0.954	0	0.003
A	3090	3090	1	C -> A	13235	SNP (transversion)	0.952	0	0.002
C	3075	3075	1	T -> C	12614	SNP (transition)	0.947	0	0.051
A	3063	3063	1	T -> A	11788	SNP (transversion)	0.857	0	0.139
C	3060	3060	1	G -> C	11811	SNP (transversion)	0.941	0	0.058
T	3057	3057	1	C -> T	11640	SNP (transition)	0.939	0	0.058
CC	3051	3052	2	TA -> CC	12219 -> 12224	Substitution	0.94	0
A	3045	3045	1	G -> A	11985	SNP (transition)	0.913	0	0.001
C	3042	3042	1	T -> C	11912	SNP (transition)	0.997	0	0.0003
C	3039	3039	1	A -> C	11864	SNP (transversion)	0.939	0	0.059
A	3036	3036	1	G -> A	11963	SNP (transition)	0.939	0	0.001
A	3018	3018	1	G -> A	10697	SNP (transition)	0.934	0	0.064
G	3015	3015	1	A -> G	10776	SNP (transition)	0.934	0	0.063
C	3002	3002	1	A -> C	11909	SNP (transversion)	0.929	0	0.001
A	2999	2999	1	T -> A	12116	SNP (transversion)	0.928	0	0.001
A	2997	2997	1	G -> A	12487	SNP (transition)	0.996	0	0.001
C	2979	2979	1	T -> C	11584	SNP (transition)	0.925	0	0.073
A	2976	2976	1	G -> A	10519	SNP (transition)	0.997	0	0.001
AA	2961	2962	2	TG -> AA	10505 -> 10569	Substitution	91.1% -> 91.2%	0
T	2958	2958	1	C -> T	10644	SNP (transition)	0.996	0	0.001
A	2955	2955	1	G -> A	10614	SNP (transition)	0.911	0	0.086
C	2952	2952	1	A -> C	10408	SNP (transversion)	0.911	0	0.088
A	2943	2943	1	G -> A	10264	SNP (transition)	0.907	0	0.092
A	2931	2931	1	C -> A	10286	SNP (transversion)	0.906	0	0.001
G	2922	2922	1	A -> G	10597	SNP (transition)	0.998	0	0.001
C	2919	2919	1	T -> C	10530	SNP (transition)	0.998	0	0.0005
GA	2901	2902	2	CG -> GA	10217 -> 10272	Substitution	0.904	0
T	2898	2898	1	C -> T	10191	SNP (transition)	0.997	0	0.001
C	2895	2895	1	T -> C	10182	SNP (transition)	0.998	0	0.001
C	2892	2892	1	T -> C	10140	SNP (transition)	0.996	0	0.001
C	2884	2884	1	A -> C	10184	SNP (transversion)	0.905	0	0.092
G	2868	2868	1	A -> G	11178	SNP (transition)	0.917	0	0.081
A	2856	2856	1	T -> A	10077	SNP (transversion)	0.918	0	0.078
T	2853	2853	1	C -> T	9789	SNP (transition)	0.997	0	0.001
T	2850	2850	1	C -> T	9672	SNP (transition)	0.997	0	0.001
T	2838	2838	1	C -> T	8697	SNP (transition)	0.996	0	0.0005
A	2806	2806	1	G -> A	8712	SNP (transition)	0.924	0	0.074
C	2799	2799	1	G -> C	8914	SNP (transversion)	0.924	0	0.002
AG	2794	2795	2	GA -> AG	8832 -> 8931	Substitution	92.8% -> 92.9%	0
A	2781	2781	1	T -> A	9528	SNP (transversion)	0.932	0	0.001
T	2779	2779	1	C -> T	9657	SNP (transition)	0.932	0	0.065
GA	2776	2777	2	CG -> GA	9542 -> 9663	Substitution	0.928	0
TAC	2772	2774	3	GTG -> TAC	9106 -> 9396	Substitution	0.991	0
TC	2768	2769	2	CT -> TC	8954 -> 8990	Substitution	0.923	0
T	2763	2763	1	C -> T	8537	SNP (transition)	0.994	0	0.003
G	2748	2748	1	C -> G	9288	SNP (transversion)	0.997	0	0.001
CA	2740	2741	2	AG -> CA	9287 -> 9665	Substitution	99.1% -> 99.2%	0
T	2736	2736	1	C -> T	9665	SNP (transition)	0.914	0	0.001
G	2703	2703	1	A -> G	8510	SNP (transition)	0.897	0	0.1
A	2658	2658	1	T -> A	9128	SNP (transversion)	0.992	0	0.001
T	2656	2656	1	G -> T	9279	SNP (transversion)	0.902	0	0.002
A	2649	2649	1	G -> A	8976	SNP (transition)	0.828	0	0.169
T	2625	2625	1	C -> T	9353	SNP (transition)	0.996	0	0.001
G	2623	2623	1	A -> G	9428	SNP (transition)	0.995	0	0.001
G	2616	2616	1	T -> G	9517	SNP (transversion)	0.898	0	0.099
A	2613	2613	1	T -> A	9524	SNP (transversion)	0.996	0	0.002
A	2589	2589	1	G -> A	8985	SNP (transition)	0.996	0	0.002
G	2583	2583	1	T -> G	9402	SNP (transversion)	0.914	0	0.084
C	2568	2568	1	T -> C	9220	SNP (transition)	0.999	0	0.0003
G	2559	2559	1	A -> G	9164	SNP (transition)	0.915	0	0.084
T	2553	2553	1	A -> T	8617	SNP (transversion)	0.911	0	0.086
G	2544	2544	1	C -> G	9046	SNP (transversion)	0.916	0	0.001
CA	2541	2542	2	AC -> CA	9051 -> 9085	Substitution	91.4% -> 91.5%	0
T	2532	2532	1	C -> T	9224	SNP (transition)	0.996	0	0.002
C	2526	2526	1	T -> C	9263	SNP (transition)	0.918	0	0.0003
A	2511	2511	1	G -> A	9438	SNP (transition)	0.994	0	0.002
T	2496	2496	1	G -> T	9204	SNP (transversion)	0.995	0	0.003
TAG	2492	2494	3	AGA -> TAG	8709 -> 9055	Substitution	90.9% -> 91.2%	0
T	2484	2484	1	A -> T	8640	SNP (transversion)	0.996	0	0.0003
A	2442	2442	1	G -> A	8515	SNP (transition)	0.997	0	0.0005
GC	2430	2431	2	CT -> GC	8449 -> 8474	Substitution	99.5% -> 99.6%	0
TACAT	2424	2428	5	AGATC -> TACAT	8314 -> 8456	Substitution	93.4% -> 93.9%	0
T	2415	2415	1	C -> T	8224	SNP (transition)	0.995	0	0.001
A	2413	2413	1	G -> A	8079	SNP (transition)	0.953	0	0.045
T	2395	2395	1	C -> T	7987	SNP (transition)	0.961	0	0.037
A	2385	2385	1	C -> A	8169	SNP (transversion)	0.995	0	0.002
A	2382	2382	1	C -> A	7973	SNP (transversion)	0.995	0	0.002
AC	2376	2377	2	CA -> AC	8316 -> 8370	Substitution	96.9% -> 97.0%	0
C	2370	2370	1	T -> C	7884	SNP (transition)	0.997	0	0.002
A	2346	2346	1	T -> A	7929	SNP (transversion)	0.989	0	0.008
A	2343	2343	1	G -> A	7990	SNP (transition)	0.997	0	0.001
A	2337	2337	1	C -> A	7659	SNP (transversion)	0.992	0	0.001
G	2331	2331	1	C -> G	7713	SNP (transversion)	0.993	0	0.001
T	2313	2313	1	C -> T	7220	SNP (transition)	0.994	0	0.002
A	2308	2308	1	G -> A	7048	SNP (transition)	0.991	0	0.004
A	2301	2301	1	G -> A	7202	SNP (transition)	0.999	0	0.0004
G	2277	2277	1	A -> G	6622	SNP (transition)	0.996	0	0.003
CA	2274	2275	2	TG -> CA	6591 -> 6626	Substitution	0.994	0
G	2261	2261	1	A -> G	6672	SNP (transition)	0.996	0	0.001
TTCA	2256	2259	4	CAGC -> TTCA	6614 -> 6664	Substitution	0.987	0
T	2253	2253	1	G -> T	6693	SNP (transversion)	0.983	0	0.011
G	2250	2250	1	A -> G	7413	SNP (transition)	0.995	0	0.002
C	2247	2247	1	G -> C	7366	SNP (transversion)	0.995	0	0.001
C	2238	2238	1	T -> C	7223	SNP (transition)	0.997	0	0.0004
A	2236	2236	1	G -> A	7145	SNP (transition)	0.997	0	0.001
AG	2223	2224	2	CA -> AG	7088 -> 7106	Substitution	99.5% -> 99.6%	0
T	2220	2220	1	C -> T	7159	SNP (transition)	0.995	0	0.002
T	2217	2217	1	C -> T	7033	SNP (transition)	0.995	0	0.002
A	2214	2214	1	T -> A	7176	SNP (transversion)	0.983	0	0.0003
T	2211	2211	1	A -> T	6882	SNP (transversion)	0.98	0	0.016
A	2191	2191	1	G -> A	6906	SNP (transition)	0.972	0	0.026
T	2181	2181	1	C -> T	6652	SNP (transition)	0.97	0	0.027
A	2169	2169	1	G -> A	7076	SNP (transition)	0.967	0	0.031
C	2161	2161	1	T -> C	7505	SNP (transition)	0.999	0	0.0004
A	2154	2154	1	T -> A	7307	SNP (transversion)	0.966	0	0.03
G	2142	2142	1	A -> G	7254	SNP (transition)	0.967	0	0.001
T	2133	2133	1	C -> T	7352	SNP (transition)	0.966	0	0.002
C	2130	2130	1	T -> C	7364	SNP (transition)	0.996	0	0.001
A	2127	2127	1	C -> A	7345	SNP (transversion)	0.996	0	0.001
T	2125	2125	1	G -> T	7352	SNP (transversion)	0.964	0	0.004
GC	2107	2108	2	AA -> GC	8474 -> 8684	Substitution	0.994	0
T	2088	2088	1	G -> T	7568	SNP (transversion)	0.993	0	0.003
AAA	2068	2070	3	CGT -> AAA	7324 -> 7368	Substitution	99.1% -> 99.2%	0
AG	2065	2066	2	GA -> AG	7159 -> 7315	Substitution	0.995	0
AA	2057	2058	2	CC -> AA	6940 -> 7014	Substitution	96.6% -> 96.7%	0
GGGC	2046	2049	4	ATCA -> GGGC	6887 -> 6910	Substitution	96.6% -> 96.7%	0
G	2043	2043	1	C -> G	6867	SNP (transversion)	0.927	0	0.023
A	2040	2040	1	T -> A	6956	SNP (transversion)	0.976	0	0.001
G	2037	2037	1	C -> G	7087	SNP (transversion)	0.975	0	0.022
C	2034	2034	1	T -> C	7517	SNP (transition)	0.998	0	0.001
CA	2025	2026	2	TC -> CA	7387 -> 7448	Substitution	0.985	0
C	2020	2020	1	T -> C	8265	SNP (transition)	0.996	0	0.001
C	2013	2013	1	A -> C	8331	SNP (transversion)	0.997	0	0.001
G	2006	2006	1	A -> G	9267	SNP (transition)	0.996	0	0.001
AC	2002	2003	2	CA -> AC	9196 -> 9301	Substitution	98.3% -> 98.4%	0
C	1998	1998	1	G -> C	9349	SNP (transversion)	0.985	0	0.012
A	1968	1968	1	T -> A	10970	SNP (transversion)	0.996	0	0.001
T	1960	1960	1	A -> T	11717	SNP (transversion)	0.993	0	0.005
AGCA	1951	1954	4	GATG -> AGCA	10592 -> 10721	Substitution	99.0% -> 99.1%	0
G	1938	1938	1	A -> G	10898	SNP (transition)	0.998	0	0.0005
A	1932	1932	1	C -> A	10700	SNP (transversion)	0.917	0	0.001
T	1930	1930	1	G -> T	10707	SNP (transversion)	0.995	0	0.002
C	1926	1926	1	G -> C	10469	SNP (transversion)	0.998	0	0.001
G	1924	1924	1	A -> G	10463	SNP (transition)	0.998	0	0.001
G	1915	1915	1	C -> G	10383	SNP (transversion)	0.998	0	0.0004
A	1912	1912	1	C -> A	10738	SNP (transversion)	0.997	0	0.002
CG	1909	1910	2	AA -> CG	10729 -> 10732	Substitution	0.995	0
A	1905	1905	1	G -> A	10748	SNP (transition)	0.997	0	0.0002
G	1897	1897	1	T -> G	10761	SNP (transversion)	0.997	0	0.001
A	1894	1894	1	G -> A	10809	SNP (transition)	0.991	0	0.002
T	1886	1886	1	C -> T	10785	SNP (transition)	0.986	0	0.009
G	1878	1878	1	C -> G	11040	SNP (transversion)	0.981	0	0.003
G	1876	1876	1	A -> G	11290	SNP (transition)	0.989	0	0.007
A	1873	1873	1	T -> A	11147	SNP (transversion)	0.981	0	0.001
A	1870	1870	1	G -> A	10684	SNP (transition)	0.983	0	0.016
C	1867	1867	1	T -> C	10818	SNP (transition)	0.981	0	0.016
C	1864	1864	1	A -> C	11041	SNP (transversion)	0.996	0	0.001
G	1854	1854	1	A -> G	9630	SNP (transition)	0.979	0	0.02
G	1841	1841	1	T -> G	8795	SNP (transversion)	0.972	0	0.025
TG	1837	1838	2	CA -> TG	8609 -> 8646	Substitution	0.97	0
C	1834	1834	1	A -> C	8473	SNP (transversion)	0.998	0	0.001
A	1830	1830	1	G -> A	7964	SNP (transition)	0.969	0	0.029
AG	1825	1826	2	CC -> AG	7789 -> 7856	Substitution	96.7% -> 96.8%	0
A	1822	1822	1	C -> A	7911	SNP (transversion)	0.97	0	0.001
G	1810	1810	1	A -> G	7204	SNP (transition)	0.968	0	0.03
GT	1806	1807	2	AC -> GT	7290 -> 7291	Substitution	0.962	0
A	1798	1798	1	G -> A	6925	SNP (transition)	0.967	0	0.032
GA	1795	1796	2	CG -> GA	6881 -> 6888	Substitution	0.965	0
CG	1791	1792	2	AA -> CG	6855 -> 6865	Substitution	0.965	0
A	1786	1786	1	T -> A	6859	SNP (transversion)	0.966	0	0.0003
A	1783	1783	1	G -> A	6782	SNP (transition)	0.998	0	0.001
C	1781	1781	1	A -> C	6791	SNP (transversion)	0.997	0	0.002
A	1773	1773	1	C -> A	6770	SNP (transversion)	0.964	0	0.034
C	1770	1770	1	T -> C	6970	SNP (transition)	0.966	0	0.032
C	1767	1767	1	G -> C	7077	SNP (transversion)	0.966	0	0.002
G	1765	1765	1	C -> G	7102	SNP (transversion)	0.997	0	0.002
T	1743	1743	1	C -> T	6881	SNP (transition)	0.993	0	0.001
A	1740	1740	1	T -> A	6725	SNP (transversion)	0.969	0	0.026
A	1738	1738	1	C -> A	7275	SNP (transversion)	0.967	0	0.024
C	1735	1735	1	T -> C	7740	SNP (transition)	0.978	0	0.02
ACAAC	1728	1732	5	CATGT -> ACAAC	7402 -> 7733	Substitution	96.1% -> 96.6%	0
T	1726	1726	1	C -> T	6881	SNP (transition)	0.981	0	0.017
AA	1719	1720	2	CG -> AA	6923 -> 6957	Substitution	0.984	0
A	1693	1693	1	G -> A	8090	SNP (transition)	0.997	0	0.001
GC	1686	1687	2	AA -> GC	7872 -> 7903	Substitution	0.997	0
CCA	1680	1682	3	TGC -> CCA	7954 -> 8128	Substitution	0.993	0
A	1677	1677	1	C -> A	7940	SNP (transversion)	0.998	0	0.002
C	1668	1668	1	A -> C	8112	SNP (transversion)	0.997	0	0.001
A	1666	1666	1	G -> A	8095	SNP (transition)	0.998	0	0.001
T	1653	1653	1	C -> T	8174	SNP (transition)	0.996	0	0.001
C	1650	1650	1	T -> C	8275	SNP (transition)	0.998	0	0.001
A	1648	1647	0	#NAME?	8472	Insertion	0.998	0
GAGTCAA	1645	1644	0	#NAME?	8485 -> 8543	Insertion	97.8% -> 98.0%	0
AGGCGTG	1645	1644	0	#NAME?	8647 -> 8854	Insertion	89.6% -> 89.7%	0
CCG	1639	1641	3	AAC -> CCG	8853 -> 9101	Substitution	99.1% -> 99.3%	0
A	1637	1637	1	G -> A	9150	SNP (transition)	0.994	0	0.002
AAACT	1627	1631	5	CGTTA -> AAACT	9403 -> 9489	Substitution	98.4% -> 98.8%	0
A	1621	1621	1	C -> A	9647	SNP (transversion)	0.988	0	0.004
G	1618	1618	1	A -> G	10306	SNP (transition)	0.998	0	0.001
	1557	1565	9	#NAME?	8980	Deletion	1	0
GCT	1547	1549	3	CTC -> GCT	8931 -> 9039	Substitution	0.992	0
A	1537	1537	1	T -> A	9366	SNP (transversion)	0.997	0	0.001
C	1534	1534	1	T -> C	9178	SNP (transition)	0.997	0	0.001
G	1531	1531	1	C -> G	9265	SNP (transversion)	0.997	0	0.0004
TC	1526	1527	2	GG -> TC	9302 -> 9353	Substitution	0.994	0
GC	1516	1517	2	AA -> GC	8870 -> 9073	Substitution	99.3% -> 99.4%	0
AC	1511	1512	2	GA -> AC	9114 -> 9142	Substitution	99.1% -> 99.2%	0
T	1507	1507	1	C -> T	9102	SNP (transition)	0.996	0	0.001
C	1501	1501	1	T -> C	9150	SNP (transition)	0.998	0	0.001
TTCT	1492	1495	4	CAAA -> TTCT	8963 -> 9230	Substitution	0.991	0
AC	1488	1489	2	TT -> AC	8641 -> 8717	Substitution	0.995	0
C	1483	1483	1	G -> C	8541	SNP (transversion)	0.999	0	0.001
T	1481	1481	1	A -> T	8479	SNP (transversion)	0.998	0	0.0005
T	1465	1465	1	A -> T	7356	SNP (transversion)	0.995	0	0.001
C	1462	1462	1	G -> C	7053	SNP (transversion)	0.912	0	0.001
AG	1456	1457	2	CA -> AG	6042 -> 6343	Substitution	99.2% -> 99.3%	0
CGAG	1451	1454	4	AAGA -> CGAG	6202 -> 6262	Substitution	98.8% -> 98.9%	0
C	1440	1440	1	A -> C	6439	SNP (transversion)	0.994	0	0.001
A	1438	1438	1	T -> A	6457	SNP (transversion)	0.917	0	0.077
AGAA	1426	1429	4	CTCT -> AGAA	6571 -> 6776	Substitution	98.7% -> 98.8%	0
T	1420	1420	1	C -> T	6952	SNP (transition)	0.995	0	0.001
G	1418	1418	1	A -> G	6927	SNP (transition)	0.998	0
CC	1414	1415	2	TT -> CC	6513 -> 6653	Substitution	0.993	0
T	1408	1408	1	A -> T	6141	SNP (transversion)	0.993	0	0.0005
C	1393	1393	1	A -> C	6392	SNP (transversion)	0.996	0	0.002
AGC	1388	1390	3	GAG -> AGC	6888 -> 7295	Substitution	98.7% -> 98.8%	0
A	1384	1384	1	G -> A	7432	SNP (transition)	0.995	0	0.002
C	1378	1378	1	T -> C	7353	SNP (transition)	0.997	0	0.0003
A	1375	1375	1	C -> A	7354	SNP (transversion)	0.995	0	0.002
C	1372	1372	1	A -> C	7299	SNP (transversion)	0.996	0	0.002
A	1370	1370	1	C -> A	7284	SNP (transversion)	0.996	0	0.002
AGAG	1363	1366	4	TCCC -> AGAG	7162 -> 7446	Substitution	0.987	0
G	1360	1360	1	C -> G	7341	SNP (transversion)	0.997	0	0.001
CC	1357	1358	2	TG -> CC	7368 -> 7373	Substitution	0.995	0
C	1354	1354	1	G -> C	7140	SNP (transversion)	0.997	0	0.001
A	1352	1352	1	T -> A	7077	SNP (transversion)	0.996	0	0.001
T	1340	1340	1	C -> T	7052	SNP (transition)	0.996	0	0.001
T	1333	1333	1	C -> T	7150	SNP (transition)	0.997	0	0.001
TC	1329	1330	2	AT -> TC	7159 -> 7183	Substitution	0.995	0
A	1327	1327	1	T -> A	7212	SNP (transversion)	0.997	0	0.0004
T	1324	1324	1	G -> T	7202	SNP (transversion)	0.994	0	0.003
G	1318	1318	1	A -> G	7887	SNP (transition)	0.994	0	0.004
A	1312	1312	1	G -> A	7968	SNP (transition)	0.995	0	0.002
A	1297	1297	1	T -> A	8945	SNP (transversion)	0.996	0	0.001
T	1295	1295	1	C -> T	8955	SNP (transition)	0.995	0	0.001
A	1291	1291	1	T -> A	8842	SNP (transversion)	0.996	0	0.001
C	1285	1285	1	T -> C	8562	SNP (transition)	0.997	0	0.001
T	1282	1282	1	C -> T	8675	SNP (transition)	0.997	0	0.001
A	1280	1280	1	C -> A	8692	SNP (transversion)	0.997	0	0.001
T	1276	1276	1	C -> T	8373	SNP (transition)	0.997	0	0.001
A	1273	1273	1	G -> A	8039	SNP (transition)	0.998	0	0.001
A	1264	1264	1	T -> A	8052	SNP (transversion)	0.998	0	0.0004
T	1261	1261	1	C -> T	8011	SNP (transition)	0.998	0	0.001
C	1255	1255	1	G -> C	8002	SNP (transversion)	0.996	0	0.001
G	1252	1252	1	A -> G	7998	SNP (transition)	0.997	0	0.001
A	1243	1243	1	G -> A	7737	SNP (transition)	0.996	0	0.001
GG	1239	1240	2	TA -> GG	7297 -> 7828	Substitution	99.4% -> 99.5%	0
C	1222	1222	1	T -> C	7355	SNP (transition)	0.998	0
T	1216	1216	1	C -> T	7141	SNP (transition)	0.998	0	0.001
T	1213	1213	1	C -> T	7151	SNP (transition)	0.995	0	0.001
AG	1204	1205	2	GA -> AG	7124 -> 7183	Substitution	0.994	0
TCT	1197	1199	3	CAG -> TCT	7100 -> 7147	Substitution	0.991	0
A	1188	1188	1	G -> A	7042	SNP (transition)	0.995	0	0.001
GA	1182	1183	2	AC -> GA	6997 -> 7040	Substitution	0.992	0
AA	1176	1177	2	GT -> AA	6842 -> 6862	Substitution	0.993	0
T	1174	1174	1	C -> T	6808	SNP (transition)	0.996	0	0.001
GG	1170	1171	2	TT -> GG	6533 -> 6758	Substitution	0.996	0
G	1168	1168	1	T -> G	6315	SNP (transversion)	0.996	0	0.001
C	1165	1165	1	T -> C	6270	SNP (transition)	0.997	0	0.001
T	1156	1156	1	G -> T	5527	SNP (transversion)	0.995	0	0.003
G	1153	1153	1	T -> G	5351	SNP (transversion)	0.997	0	0.001
A	1147	1147	1	G -> A	5023	SNP (transition)	0.997	0	0.001
C	1132	1132	1	T -> C	5013	SNP (transition)	0.997	0	0.001
T	1129	1129	1	A -> T	5046	SNP (transversion)	0.992	0	0.001
T	1126	1126	1	C -> T	5144	SNP (transition)	0.996	0	0.001
C	1120	1120	1	T -> C	5201	SNP (transition)	0.999	0	0.0002
G	1117	1117	1	C -> G	5152	SNP (transversion)	0.995	0	0.001
TG	1111	1112	2	AA -> TG	5568 -> 5577	Substitution	98.9% -> 99.0%	0
A	1109	1109	1	G -> A	5611	SNP (transition)	0.995	0	0.002
T	1105	1105	1	G -> T	5589	SNP (transversion)	0.997	0	0.002
T	1102	1102	1	C -> T	5482	SNP (transition)	0.997	0	0.0002
T	1099	1099	1	G -> T	5460	SNP (transversion)	0.994	0	0.004
G	1096	1096	1	A -> G	5405	SNP (transition)	0.997	0	0.001
G	1093	1093	1	A -> G	5210	SNP (transition)	0.997	0	0.001
T	1087	1087	1	C -> T	4789	SNP (transition)	0.995	0	0.001
A	1084	1084	1	C -> A	4614	SNP (transversion)	0.996	0	0.002
T	1072	1072	1	C -> T	4247	SNP (transition)	0.998	0	0.0005
A	1069	1069	1	C -> A	4263	SNP (transversion)	0.998	0	0.001
C	1066	1066	1	A -> C	4360	SNP (transversion)	0.998	0	0.0005
TA	1060	1061	2	CG -> TA	4286 -> 4347	Substitution	90.4% -> 90.6%	0
CA	1054	1055	2	TC -> CA	4141 -> 4180	Substitution	99.5% -> 99.6%	0
G	1045	1045	1	A -> G	4101	SNP (transition)	0.999	0	0.0005
G	1036	1036	1	C -> G	4052	SNP (transversion)	0.997	0	0.001
TCTG	1031	1034	4	AAAA -> TCTG	4082 -> 4135	Substitution	99.0% -> 99.1%	0
AA	1022	1023	2	GC -> AA	3981 -> 4001	Substitution	0.993	0
AA	1006	1007	2	GC -> AA	4271 -> 4320	Substitution	97.8% -> 98.5%	0
C	1003	1003	1	T -> C	4485	SNP (transition)	0.997	0	0.001
C	991	991	1	T -> C	5054	SNP (transition)	0.998	0	0.001
C	988	988	1	T -> C	5017	SNP (transition)	0.896	0	0.101
A	982	982	1	C -> A	4886	SNP (transversion)	0.996	0	0.002
A	979	979	1	G -> A	4740	SNP (transition)	0.996	0	0.001
G	976	976	1	A -> G	4672	SNP (transition)	0.996	0	0.001
C	970	970	1	T -> C	4895	SNP (transition)	0.996	0	0.002
A	961	961	1	G -> A	4731	SNP (transition)	0.996	0	0.002
C	958	958	1	T -> C	4621	SNP (transition)	0.998	0	0.0002
CT	955	956	2	GA -> CT	4594 -> 4599	Substitution	0.995	0
G	946	946	1	T -> G	4804	SNP (transversion)	0.999	0
T	943	943	1	C -> T	4773	SNP (transition)	0.997	0	0.001
G	940	940	1	C -> G	4760	SNP (transversion)	0.999	0	0.0002
A	938	938	1	T -> A	4782	SNP (transversion)	0.997	0	0.001
T	926	926	1	C -> T	4716	SNP (transition)	0.997	0	0.001
T	916	916	1	G -> T	4810	SNP (transversion)	0.997	0	0.002
A	913	913	1	C -> A	4755	SNP (transversion)	0.997	0	0.001
C	910	910	1	T -> C	4734	SNP (transition)	0.998	0	0.001
G	904	904	1	T -> G	5379	SNP (transversion)	0.998	0	0.001
T	898	898	1	C -> T	6169	SNP (transition)	0.997	0	0.001
T	896	896	1	A -> T	6209	SNP (transversion)	0.996	0	0.0002
C	889	889	1	T -> C	6145	SNP (transition)	0.998	0	0.0003
T	887	887	1	G -> T	6126	SNP (transversion)	0.997	0	0.001
A	878	878	1	T -> A	5974	SNP (transversion)	0.998	0	0.001
C	871	871	1	T -> C	6170	SNP (transition)	0.997	0	0.001
C	859	859	1	T -> C	6629	SNP (transition)	0.997	0	0.001
T	856	856	1	C -> T	6668	SNP (transition)	0.995	0	0.003
T	845	845	1	C -> T	6161	SNP (transition)	0.998	0	0.001
T	841	841	1	G -> T	6174	SNP (transversion)	0.904	0	0.001
TT	837	838	2	AC -> TT	6185 -> 6187	Substitution	0.993	0
C	835	835	1	T -> C	6201	SNP (transition)	0.998	0	0.001
T	832	832	1	C -> T	6166	SNP (transition)	0.997	0	0.001
T	829	829	1	C -> T	6179	SNP (transition)	0.996	0	0.001
ACTAAA	818	823	6	GTCGCT -> ACTAAA	5897 -> 6021	Substitution	0.986	0
AG	814	815	2	GT -> AG	5777 -> 5837	Substitution	0.996	0
G	811	811	1	A -> G	5872	SNP (transition)	0.998	0	0.001
A	801	801	1	T -> A	5978	SNP (transversion)	0.998	0	0.001
G	799	799	1	A -> G	6037	SNP (transition)	0.998	0	0.001
G	782	782	1	A -> G	6100	SNP (transition)	0.997	0	0.001
TCA	778	780	3	CAG -> TCA	6203 -> 6244	Substitution	98.7% -> 98.8%	0
C	759	759	1	G -> C	7534	SNP (transversion)	0.998	0	0.0003
G	718	718	1	C -> G	6454	SNP (transversion)	0.997	0	0.0005
GG	708	709	2	TC -> GG	6078 -> 6172	Substitution	0.995	0
T	706	706	1	C -> T	5881	SNP (transition)	0.995	0	0.001
G	686	686	1	A -> G	5735	SNP (transition)	0.997	0	0.003
C	679	679	1	G -> C	5744	SNP (transversion)	0.998	0	0.001
CG	670	671	2	TT -> CG	5864	Substitution	0.994	0
T	668	668	1	G -> T	5824	SNP (transversion)	0.994	0	0.002
T	655	655	1	C -> T	6208	SNP (transition)	0.998	0	0.001
C	652	652	1	T -> C	6824	SNP (transition)	0.998	0	0.001
A	647	647	1	G -> A	6866	SNP (transition)	0.996	0	0.002
C	634	634	1	A -> C	6856	SNP (transversion)	0.906	0	0.001
A	632	632	1	G -> A	6785	SNP (transition)	0.995	0	0.002
G	625	625	1	A -> G	6491	SNP (transition)	0.996	0	0.001
CGC	619	621	3	TAT -> CGC	6616 -> 6635	Substitution	0.989	0
G	616	616	1	A -> G	6578	SNP (transition)	0.995	0	0.001
G	613	613	1	A -> G	5362	SNP (transition)	0.997	0	0.001
G	598	598	1	T -> G	4992	SNP (transversion)	0.997	0	0.001
G	585	585	1	T -> G	4795	SNP (transversion)	0.998	0	0.001
A	574	574	1	T -> A	4629	SNP (transversion)	0.994	0	0.002
TC	552	553	2	CT -> TC	4127 -> 4150	Substitution	0.995	0
GA	548	549	2	AC -> GA	4082 -> 4097	Substitution	0.995	0
C	543	543	1	T -> C	3951	SNP (transition)	0.998	0	0.0003
A	540	540	1	C -> A	3863	SNP (transversion)	0.995	0	0.001
G	538	538	1	A -> G	3818	SNP (transition)	0.999	0
A	534	534	1	G -> A	3580	SNP (transition)	0.998	0	0.001
A	529	529	1	T -> A	3489	SNP (transversion)	0.996	0	0.001
T	519	519	1	A -> T	3071	SNP (transversion)	0.996	0
C	513	513	1	T -> C	2768	SNP (transition)	0.932	0	0.001
T	507	507	1	G -> T	2591	SNP (transversion)	0.889	0	0.002
GC	420	421	2	AA -> GC	3237 -> 3240	Substitution	0.993	0
C	411	411	1	T -> C	3567	SNP (transition)	0.999	0	0.0003
C	403	403	1	A -> C	3963	SNP (transversion)	0.999	0	0.0003
C	379	379	1	T -> C	4415	SNP (transition)	0.998	0	0.0005
C	361	361	1	A -> C	4451	SNP (transversion)	0.998	0	0.001
C	358	358	1	T -> C	4503	SNP (transition)	0.997	0	0.001
AC	353	354	2	TT -> AC	4628 -> 4646	Substitution	0.995	0
C	339	339	1	T -> C	4707	SNP (transition)	0.994	0	0.001
T	336	336	1	C -> T	4680	SNP (transition)	0.994	0	0.001
C	297	297	1	T -> C	4248	SNP (transition)	0.997	0	0.001
T	294	294	1	C -> T	4296	SNP (transition)	0.996	0	0.002
T	286	286	1	C -> T	4402	SNP (transition)	0.998	0	0.001
C	282	282	1	T -> C	4316	SNP (transition)	0.996	0	0.001
T	274	274	1	C -> T	4243	SNP (transition)	0.997	0	0.0002
T	270	270	1	C -> T	4133	SNP (transition)	0.996	0	0.001
TC	246	247	2	CA -> TC	3582 -> 3584	Substitution	98.8% -> 99.2%	0
C	234	234	1	T -> C	4650	SNP (transition)	0.996	0	0.002
A	231	231	1	G -> A	4741	SNP (transition)	0.987	0	0.01
G	228	228	1	A -> G	4936	SNP (transition)	0.997	0	0.0004
T	219	219	1	C -> T	5093	SNP (transition)	0.997	0	0.001
C	213	213	1	T -> C	5114	SNP (transition)	0.998	0	0.001
T	192	192	1	G -> T	4945	SNP (transversion)	0.996	0	0.002
C	189	189	1	T -> C	5105	SNP (transition)	0.997	0	0.001
G	180	180	1	T -> G	5928	SNP (transversion)	0.994	0	0.004
AA	175	176	2	TG -> AA	5882 -> 5918	Substitution	99.2% -> 99.3%	0
G	162	162	1	A -> G	5105	SNP (transition)	0.996	0	0.001
C	153	153	1	T -> C	4736	SNP (transition)	0.997	0	0.001
A	144	144	1	C -> A	4534	SNP (transversion)	0.997	0	0.002
A	139	139	1	G -> A	4408	SNP (transition)	0.998	0	0.001
T	130	130	1	A -> T	4183	SNP (transversion)	0.997	0	0.001
T	98	98	1	C -> T	3672	SNP (transition)	0.994	0	0.002
C	93	93	1	T -> C	3142	SNP (transition)	0.995	0	0.001
TT	81	81	1	A -> TT	2257 -> 2346	Insertion	92.2% -> 92.5%	0
CG	77	78	2	GT -> CG	2023 -> 2052	Substitution	0.994	0
C	73	73	1	T -> C	1832	SNP (transition)	0.998	0
A	57	57	1	T -> A	1612	SNP (transversion)	0.998	0	0.001
A	48	48	1	C -> A	1357	SNP (transversion)	0.997	0	0.001
T	39	39	1	C -> T	1102	SNP (transition)	0.995	0
AG	34	35	2	GA -> AG	969 -> 1004	Substitution	98.6% -> 98.9%	0
A	27	27	1	G -> A	96	SNP (transition)	0.771	6.6e-231	0.021
TGCTCTT	19	25	7	AAACAAG -> TGCTCTT	22 -> 62	Substitution	30.6% -> 86.4%	4.3e-61
T	17	17	1	C -> T	22	SNP (transition)	0.955	2.2e-83	0.045
AC	14	15	2	TA -> AC	22	Substitution	0.864	9.7e-70
TTCA	9	12	4	CAGC -> TTCA	22	Substitution	0.864	1.5e-73
TGGA	4	7	4	GTAC -> TGGA	19 -> 21	Substitution	90.5% -> 100.0%	2e-75
A	2	2	1	C -> A	19	SNP (transversion)	1	1e-76

[truncated: 12 more sheets: GJ_CYDV-RPS, JE_CYDV-RPV, YP_RBSDV-S1, YP_RBSDV-S2, YP_RBSDV-S3, YP_RBSDV-S4, YP_RBSDV-S5, YP_RBSDV-S6, YP_RBSDV-S7, YP_RBSDV-S8, YP_RBSDV-S9, YP_RBSDV-S10]
